# Supplementary material for: Measuring land surface temperature, near-infrared and short-wave infrared reflectance for estimation of water availability in vegetation
Source: MethodsX. 2020 Dec 9;8:101172. doi: 10.1016/j.mex.2020.101172 (PMC7744747; doi:10.1016/j.mex.2020.101172)
Supplement: Supplementary file 1 [file mmc1.xlsx]

## Sheet: Table 1
Data of Fig. 5, Holzman et al. (2020)				Data of Fig. 6, Holzman et al. (2020)
Soybean-laboratory 3/18/2019				Soybean-laboratory								Barley
	RWC=60%, 10:00 AM	RWC=44%, 3:00 PM	RWC=10%, 4:00 PM	S1, 3/20/2019 10:19 AM, RWC= 58.1%	S1, 3/20/2019 3:10 PM, RWC=27.9%	S1, 3/21/2019 2:50 PM, RWC=22.5%	S1, 3/21/2019 4:05 PM, RWC=3.9%	S2, 3/20/2019 10:19 AM, RWC= 75.1%	S2, 3/20/2019 3:10 AM, RWC=43.9%	S2, 3/21/2019 2:50 PM, RWC=7.5%	S2, 3/21/2019 4:05 PM, RWC=0.0%	S1, 11/19/2019, 04:00 PM, RWC=96.77 %	S1, 11/20/2019, 11:30 AM, RWC=50.63 %	S1, 11/20/2019, 3:30 PM, RWC=34.28 %	S1, 11/22/2019, 11:05 AM, RWC=13.28 %	S2, 11/19/2019, 4:00 PM, RWC=90.04 %	S2, 11/20/2019, 11:00 AM, RWC=43.93 %	S2, 11/20/2019, 03:30 PM, RWC=29.47 %	S2, 11/22/2019, 11:05 AM, RWC=6.39 %	S3, 11/19/2019, 04:00 PM, RWC=89.08 %	S3, 11/20/2019, 03:30 PM, RWC=17.39 %	S3, 11/22/2019, 11:05 AM, RWC=5.31 %	S4, 11/19/2019, 4:00 PM, RWC=89.17 %	S4, 11/20/2019, 11:00 AM, RWC=38.82 %	S4, 11/20/2019, 03:30 PM, RWC=22.12 %	S4, 11/22/2019, 11:05 AM, RWC=5.10 %
Wavelenght (µm)	Reflectance (%)	Reflectance (%)	Reflectance (%)	Reflectance (%)	Reflectance (%)	Reflectance (%)	Reflectance (%)	Reflectance (%)	Reflectance (%	Reflectance (%)	Reflectance (%)	Reflectance (%)	Reflectance (%)	Reflectance (%)	Reflectance (%)	Reflectance (%)	Reflectance (%)	Reflectance (%)	Reflectance (%)	Reflectance (%)	Reflectance (%)	Reflectance (%)	Reflectance (%)	Reflectance (%)	Reflectance (%)	Reflectance (%)
0.3385	5.29	3.89	2.34	4.8	3.23	3.34	4.11	5.29	3.89	2.99	2.34	2.01	0.56	3.1	2.8	0.81	0.54	0.85	1.43	0.79	0.43	0.6	0.43	0.58	2.91	0.65
0.34	5.28	3.88	2.27	4.81	3.23	3.29	4.09	5.28	3.88	2.95	2.27	1.96	0.52	3.04	2.78	0.78	0.52	0.81	1.41	0.78	0.42	0.59	0.41	0.56	2.87	0.63
0.3415	5.26	3.87	2.24	4.83	3.22	3.29	4.03	5.26	3.87	2.94	2.24	1.94	0.5	3	2.72	0.76	0.51	0.79	1.4	0.76	0.41	0.59	0.4	0.55	2.84	0.62
0.343	5.27	3.86	2.24	4.81	3.22	3.27	4.03	5.27	3.86	2.9	2.24	1.92	0.5	2.96	2.73	0.75	0.49	0.77	1.38	0.75	0.41	0.58	0.39	0.55	2.85	0.61
0.3444	5.28	3.84	2.24	4.77	3.2	3.27	3.98	5.28	3.84	2.91	2.24	1.9	0.48	2.95	2.7	0.74	0.49	0.76	1.38	0.74	0.4	0.57	0.39	0.53	2.82	0.61
0.3459	5.25	3.82	2.23	4.76	3.2	3.28	3.99	5.25	3.82	2.88	2.23	1.88	0.48	2.93	2.68	0.73	0.48	0.75	1.37	0.72	0.39	0.57	0.38	0.52	2.83	0.59
0.3474	5.23	3.81	2.22	4.74	3.17	3.27	3.97	5.23	3.81	2.87	2.22	1.86	0.47	2.93	2.65	0.72	0.48	0.74	1.36	0.71	0.37	0.56	0.38	0.52	2.8	0.59
0.3489	5.21	3.79	2.2	4.74	3.16	3.26	3.99	5.21	3.79	2.85	2.2	1.83	0.46	2.9	2.62	0.7	0.47	0.72	1.35	0.7	0.37	0.55	0.38	0.51	2.77	0.58
0.3503	5.21	3.78	2.19	4.7	3.14	3.26	3.97	5.21	3.78	2.84	2.19	1.82	0.45	2.88	2.61	0.69	0.46	0.7	1.33	0.7	0.36	0.55	0.37	0.5	2.75	0.58
0.3518	5.19	3.77	2.16	4.7	3.12	3.25	3.97	5.19	3.77	2.83	2.16	1.8	0.44	2.85	2.59	0.68	0.46	0.69	1.33	0.69	0.36	0.55	0.37	0.5	2.75	0.58
0.3533	5.19	3.76	2.17	4.7	3.11	3.24	3.96	5.19	3.76	2.82	2.17	1.79	0.44	2.83	2.58	0.68	0.44	0.68	1.33	0.68	0.36	0.55	0.37	0.49	2.75	0.57
0.3548	5.17	3.77	2.18	4.67	3.1	3.24	3.92	5.17	3.77	2.81	2.18	1.78	0.43	2.82	2.58	0.68	0.44	0.68	1.33	0.68	0.36	0.55	0.37	0.5	2.74	0.57
0.3562	5.15	3.77	2.18	4.66	3.1	3.23	3.92	5.15	3.77	2.82	2.18	1.8	0.44	2.83	2.6	0.68	0.46	0.7	1.34	0.69	0.37	0.55	0.37	0.51	2.75	0.58
0.3577	5.16	3.77	2.2	4.64	3.1	3.24	3.97	5.16	3.77	2.83	2.2	1.81	0.45	2.86	2.61	0.69	0.46	0.72	1.35	0.69	0.37	0.56	0.37	0.52	2.78	0.59
0.3592	5.15	3.75	2.2	4.63	3.08	3.25	3.99	5.15	3.75	2.81	2.2	1.8	0.45	2.87	2.61	0.69	0.46	0.71	1.35	0.68	0.37	0.56	0.37	0.52	2.79	0.59
0.3606	5.15	3.74	2.18	4.64	3.07	3.24	3.99	5.15	3.74	2.81	2.18	1.8	0.44	2.85	2.61	0.68	0.46	0.7	1.35	0.68	0.36	0.56	0.37	0.51	2.78	0.59
0.3621	5.13	3.73	2.19	4.62	3.07	3.24	3.98	5.13	3.73	2.81	2.19	1.8	0.44	2.84	2.6	0.68	0.46	0.7	1.36	0.66	0.37	0.56	0.36	0.52	2.78	0.59
0.3636	5.13	3.71	2.2	4.6	3.07	3.25	3.99	5.13	3.71	2.8	2.2	1.79	0.44	2.85	2.61	0.68	0.46	0.7	1.35	0.67	0.36	0.56	0.36	0.51	2.79	0.59
0.3651	5.13	3.71	2.22	4.6	3.05	3.26	3.99	5.13	3.71	2.8	2.22	1.79	0.44	2.84	2.6	0.68	0.45	0.7	1.35	0.66	0.36	0.56	0.36	0.51	2.79	0.59
0.3665	5.11	3.7	2.23	4.58	3.05	3.24	3.98	5.11	3.7	2.79	2.23	1.79	0.44	2.84	2.6	0.67	0.45	0.71	1.35	0.66	0.37	0.57	0.37	0.52	2.81	0.6
0.368	5.11	3.72	2.23	4.58	3.04	3.24	3.97	5.11	3.72	2.81	2.23	1.79	0.44	2.85	2.61	0.68	0.46	0.72	1.36	0.66	0.36	0.57	0.37	0.53	2.81	0.6
0.3695	5.11	3.72	2.25	4.58	3.05	3.23	3.98	5.11	3.72	2.82	2.25	1.81	0.45	2.86	2.63	0.69	0.47	0.73	1.38	0.67	0.37	0.58	0.37	0.53	2.83	0.61
0.371	5.11	3.72	2.26	4.57	3.04	3.25	3.99	5.11	3.72	2.83	2.26	1.83	0.46	2.89	2.66	0.7	0.48	0.75	1.39	0.68	0.38	0.59	0.38	0.55	2.87	0.62
0.3724	5.14	3.73	2.29	4.58	3.05	3.26	4.01	5.14	3.73	2.85	2.29	1.86	0.48	2.9	2.7	0.71	0.49	0.77	1.42	0.69	0.39	0.6	0.38	0.56	2.9	0.64
0.3739	5.13	3.72	2.31	4.58	3.06	3.29	4.05	5.13	3.72	2.86	2.31	1.89	0.49	2.93	2.72	0.72	0.51	0.79	1.43	0.69	0.39	0.61	0.39	0.58	2.94	0.65
0.3754	5.13	3.71	2.32	4.57	3.06	3.3	4.11	5.13	3.71	2.85	2.32	1.9	0.49	2.94	2.73	0.73	0.51	0.8	1.44	0.69	0.39	0.62	0.39	0.58	2.97	0.66
0.3768	5.13	3.7	2.31	4.56	3.05	3.28	4.07	5.13	3.7	2.84	2.31	1.9	0.48	2.95	2.74	0.72	0.5	0.8	1.43	0.68	0.39	0.62	0.39	0.58	2.97	0.66
0.3783	5.13	3.71	2.32	4.57	3.06	3.28	4.07	5.13	3.71	2.86	2.32	1.91	0.48	2.96	2.75	0.73	0.51	0.81	1.45	0.68	0.39	0.62	0.39	0.59	2.99	0.67
0.3798	5.13	3.71	2.35	4.57	3.05	3.28	4.03	5.13	3.71	2.87	2.35	1.94	0.5	2.97	2.79	0.74	0.52	0.83	1.47	0.7	0.4	0.63	0.39	0.6	3.01	0.68
0.3812	5.14	3.73	2.39	4.57	3.07	3.28	4.06	5.14	3.73	2.89	2.39	2	0.52	3.01	2.85	0.77	0.54	0.87	1.51	0.72	0.41	0.65	0.41	0.63	3.06	0.71
0.3827	5.17	3.75	2.43	4.59	3.09	3.31	4.12	5.17	3.75	2.91	2.43	2.04	0.54	3.06	2.91	0.79	0.56	0.9	1.54	0.74	0.43	0.67	0.41	0.66	3.14	0.73
0.3842	5.17	3.75	2.45	4.58	3.1	3.34	4.17	5.17	3.75	2.93	2.45	2.08	0.55	3.09	2.94	0.8	0.57	0.93	1.56	0.73	0.44	0.68	0.42	0.67	3.19	0.74
0.3856	5.16	3.75	2.44	4.58	3.11	3.36	4.15	5.16	3.75	2.94	2.44	2.1	0.55	3.12	2.98	0.8	0.57	0.94	1.57	0.73	0.44	0.69	0.41	0.67	3.22	0.75
0.3871	5.18	3.74	2.45	4.58	3.11	3.35	4.14	5.18	3.74	2.94	2.45	2.12	0.56	3.13	3	0.81	0.58	0.95	1.59	0.74	0.44	0.7	0.42	0.69	3.26	0.76
0.3886	5.18	3.74	2.45	4.57	3.1	3.36	4.16	5.18	3.74	2.94	2.45	2.15	0.56	3.16	3.03	0.82	0.59	0.97	1.6	0.74	0.44	0.7	0.42	0.7	3.3	0.77
0.39	5.2	3.74	2.46	4.58	3.09	3.36	4.13	5.2	3.74	2.94	2.46	2.17	0.56	3.19	3.07	0.83	0.6	0.98	1.62	0.75	0.44	0.71	0.42	0.71	3.34	0.78
0.3915	5.2	3.76	2.48	4.59	3.11	3.35	4.12	5.2	3.76	2.96	2.48	2.23	0.59	3.22	3.14	0.85	0.62	1.02	1.66	0.76	0.45	0.73	0.43	0.74	3.39	0.8
0.393	5.21	3.78	2.52	4.59	3.14	3.38	4.18	5.21	3.78	2.99	2.52	2.29	0.61	3.29	3.22	0.88	0.64	1.07	1.71	0.79	0.47	0.75	0.44	0.77	3.48	0.83
0.3944	5.21	3.78	2.55	4.59	3.15	3.41	4.2	5.21	3.78	3.01	2.55	2.36	0.63	3.36	3.3	0.9	0.66	1.12	1.75	0.8	0.48	0.77	0.45	0.8	3.56	0.85
0.3959	5.22	3.79	2.57	4.6	3.17	3.43	4.25	5.22	3.79	3.02	2.57	2.39	0.64	3.43	3.37	0.93	0.67	1.15	1.77	0.81	0.49	0.79	0.45	0.81	3.65	0.87
0.3974	5.23	3.79	2.58	4.59	3.17	3.43	4.25	5.23	3.79	3.03	2.58	2.43	0.65	3.48	3.42	0.94	0.68	1.17	1.8	0.82	0.5	0.8	0.46	0.84	3.71	0.89
0.3988	5.25	3.79	2.58	4.6	3.18	3.45	4.27	5.25	3.79	3.04	2.58	2.46	0.65	3.54	3.48	0.95	0.69	1.2	1.83	0.83	0.5	0.81	0.46	0.85	3.79	0.9
0.4003	5.26	3.8	2.59	4.6	3.18	3.45	4.24	5.26	3.8	3.05	2.59	2.5	0.67	3.59	3.55	0.96	0.7	1.23	1.86	0.85	0.51	0.82	0.46	0.87	3.84	0.92
0.4018	5.28	3.82	2.61	4.62	3.2	3.46	4.26	5.28	3.82	3.07	2.61	2.56	0.69	3.65	3.63	0.99	0.72	1.27	1.91	0.87	0.52	0.84	0.47	0.91	3.92	0.94
0.4032	5.3	3.84	2.65	4.64	3.22	3.48	4.28	5.3	3.84	3.1	2.65	2.62	0.72	3.74	3.73	1.02	0.75	1.33	1.97	0.9	0.54	0.87	0.48	0.95	4.02	0.97
0.4047	5.32	3.88	2.68	4.67	3.25	3.5	4.32	5.32	3.88	3.14	2.68	2.69	0.75	3.83	3.83	1.05	0.78	1.39	2.03	0.92	0.55	0.9	0.49	0.99	4.12	1.01
0.4061	5.35	3.91	2.73	4.7	3.28	3.53	4.37	5.35	3.91	3.18	2.73	2.76	0.78	3.94	3.95	1.09	0.81	1.46	2.09	0.95	0.57	0.93	0.5	1.03	4.24	1.05
0.4076	5.38	3.94	2.78	4.73	3.31	3.56	4.41	5.38	3.94	3.22	2.78	2.83	0.82	4.05	4.06	1.12	0.85	1.53	2.15	0.98	0.59	0.96	0.51	1.07	4.35	1.09
0.4091	5.41	3.98	2.82	4.76	3.34	3.59	4.48	5.41	3.98	3.27	2.82	2.89	0.85	4.17	4.17	1.15	0.88	1.6	2.22	1.01	0.61	0.99	0.53	1.12	4.47	1.13
0.4105	5.45	4.01	2.87	4.8	3.38	3.62	4.53	5.45	4.01	3.31	2.87	2.96	0.89	4.28	4.29	1.19	0.92	1.68	2.29	1.04	0.63	1.02	0.54	1.16	4.58	1.17
0.412	5.49	4.06	2.92	4.84	3.42	3.65	4.59	5.49	4.06	3.37	2.92	3.03	0.93	4.39	4.41	1.22	0.96	1.76	2.36	1.08	0.65	1.06	0.55	1.21	4.69	1.21
0.4134	5.54	4.11	2.98	4.88	3.46	3.68	4.64	5.54	4.11	3.42	2.98	3.1	0.97	4.5	4.52	1.26	1	1.84	2.43	1.11	0.67	1.1	0.56	1.26	4.8	1.26
0.4149	5.58	4.16	3.04	4.92	3.5	3.72	4.7	5.58	4.16	3.48	3.04	3.16	1.02	4.63	4.64	1.29	1.04	1.93	2.51	1.14	0.7	1.14	0.58	1.31	4.92	1.3
0.4164	5.63	4.21	3.11	4.97	3.55	3.75	4.77	5.63	4.21	3.55	3.11	3.23	1.07	4.74	4.75	1.33	1.09	2.02	2.59	1.17	0.72	1.18	0.59	1.36	5.03	1.35
0.4178	5.68	4.27	3.18	5.02	3.59	3.8	4.83	5.68	4.27	3.63	3.18	3.3	1.12	4.86	4.87	1.37	1.13	2.12	2.67	1.2	0.75	1.22	0.6	1.41	5.14	1.41
0.4193	5.73	4.33	3.25	5.06	3.65	3.84	4.91	5.73	4.33	3.71	3.25	3.37	1.17	4.98	4.98	1.4	1.18	2.21	2.74	1.23	0.78	1.27	0.62	1.46	5.25	1.46
0.4207	5.78	4.38	3.33	5.1	3.69	3.87	4.98	5.78	4.38	3.78	3.33	3.43	1.22	5.1	5.08	1.44	1.23	2.31	2.82	1.26	0.8	1.31	0.64	1.51	5.35	1.52
0.4222	5.82	4.43	3.42	5.15	3.74	3.91	5.05	5.82	4.43	3.86	3.42	3.49	1.27	5.21	5.19	1.47	1.28	2.41	2.9	1.29	0.83	1.36	0.65	1.57	5.46	1.57
0.4236	5.88	4.49	3.5	5.19	3.79	3.95	5.11	5.88	4.49	3.95	3.5	3.55	1.33	5.32	5.29	1.5	1.33	2.51	2.98	1.32	0.86	1.41	0.66	1.62	5.55	1.63
0.4251	5.93	4.54	3.59	5.23	3.83	3.99	5.17	5.93	4.54	4.03	3.59	3.6	1.38	5.42	5.39	1.53	1.38	2.61	3.06	1.35	0.89	1.45	0.68	1.67	5.65	1.69
0.4265	5.98	4.59	3.68	5.27	3.88	4.02	5.21	5.98	4.59	4.12	3.68	3.65	1.44	5.51	5.47	1.56	1.43	2.71	3.14	1.37	0.91	1.5	0.69	1.73	5.73	1.75
0.428	6.02	4.64	3.77	5.3	3.91	4.05	5.24	6.02	4.64	4.2	3.77	3.7	1.49	5.59	5.56	1.59	1.48	2.81	3.21	1.4	0.94	1.55	0.71	1.78	5.8	1.81
0.4294	6.07	4.68	3.87	5.33	3.96	4.09	5.33	6.07	4.68	4.29	3.87	3.75	1.55	5.68	5.64	1.62	1.54	2.92	3.29	1.42	0.98	1.61	0.72	1.84	5.88	1.87
0.4309	6.11	4.72	3.97	5.36	4	4.13	5.41	6.11	4.72	4.38	3.97	3.8	1.61	5.79	5.73	1.65	1.59	3.03	3.37	1.44	1.01	1.66	0.73	1.9	5.98	1.93
0.4323	6.16	4.76	4.06	5.38	4.04	4.17	5.47	6.16	4.76	4.46	4.06	3.83	1.66	5.88	5.8	1.67	1.64	3.12	3.43	1.46	1.04	1.71	0.75	1.94	6.06	1.99
0.4338	6.19	4.79	4.16	5.4	4.06	4.19	5.49	6.19	4.79	4.53	4.16	3.87	1.72	5.95	5.86	1.69	1.69	3.22	3.5	1.48	1.06	1.76	0.76	1.99	6.12	2.05
0.4352	6.22	4.83	4.25	5.43	4.1	4.21	5.53	6.22	4.83	4.61	4.25	3.91	1.77	6.01	5.93	1.71	1.75	3.31	3.57	1.5	1.09	1.81	0.77	2.05	6.18	2.11
0.4367	6.26	4.86	4.35	5.45	4.12	4.24	5.56	6.26	4.86	4.68	4.35	3.96	1.83	6.08	6	1.74	1.8	3.4	3.64	1.52	1.12	1.86	0.78	2.1	6.23	2.17
0.4381	6.29	4.9	4.45	5.47	4.15	4.26	5.6	6.29	4.9	4.75	4.45	4	1.88	6.14	6.07	1.76	1.85	3.49	3.71	1.54	1.15	1.91	0.8	2.15	6.29	2.23
0.4396	6.32	4.92	4.56	5.49	4.18	4.29	5.67	6.32	4.92	4.83	4.56	4.05	1.94	6.22	6.14	1.79	1.9	3.59	3.78	1.56	1.18	1.96	0.81	2.21	6.36	2.29
0.441	6.35	4.95	4.66	5.5	4.2	4.33	5.72	6.35	4.95	4.91	4.66	4.1	1.98	6.29	6.21	1.82	1.94	3.68	3.84	1.58	1.21	2.01	0.83	2.25	6.42	2.35
0.4425	6.38	4.98	4.77	5.52	4.23	4.35	5.76	6.38	4.98	4.99	4.77	4.15	2.03	6.36	6.27	1.85	1.99	3.77	3.9	1.6	1.23	2.06	0.84	2.3	6.48	2.4
0.4439	6.41	5.01	4.88	5.54	4.25	4.38	5.8	6.41	5.01	5.07	4.88	4.2	2.08	6.41	6.34	1.88	2.04	3.86	3.97	1.62	1.26	2.11	0.85	2.34	6.53	2.46
0.4454	6.44	5.04	4.99	5.56	4.28	4.41	5.86	6.44	5.04	5.15	4.99	4.26	2.13	6.48	6.42	1.91	2.08	3.94	4.03	1.64	1.28	2.16	0.86	2.39	6.59	2.52
0.4468	6.47	5.06	5.1	5.58	4.31	4.44	5.92	6.47	5.06	5.23	5.1	4.32	2.18	6.55	6.5	1.94	2.12	4.03	4.1	1.66	1.31	2.21	0.88	2.43	6.66	2.57
0.4483	6.5	5.09	5.21	5.59	4.33	4.48	5.99	6.5	5.09	5.31	5.21	4.39	2.22	6.62	6.57	1.98	2.17	4.11	4.16	1.69	1.34	2.25	0.89	2.47	6.72	2.62
0.4497	6.52	5.12	5.33	5.61	4.35	4.5	6.03	6.52	5.12	5.39	5.33	4.45	2.26	6.69	6.65	2.01	2.21	4.19	4.22	1.71	1.36	2.29	0.9	2.52	6.77	2.67
0.4511	6.55	5.15	5.44	5.63	4.37	4.53	6.07	6.55	5.15	5.46	5.44	4.51	2.3	6.74	6.72	2.04	2.25	4.26	4.28	1.73	1.38	2.34	0.92	2.56	6.82	2.72
0.4526	6.57	5.17	5.54	5.64	4.39	4.56	6.12	6.57	5.17	5.54	5.54	4.57	2.34	6.8	6.8	2.07	2.29	4.33	4.33	1.75	1.4	2.38	0.93	2.6	6.87	2.77
0.454	6.59	5.19	5.63	5.66	4.42	4.59	6.18	6.59	5.19	5.61	5.63	4.62	2.38	6.86	6.87	2.1	2.32	4.4	4.39	1.77	1.43	2.42	0.94	2.64	6.92	2.82
0.4555	6.61	5.21	5.73	5.67	4.43	4.61	6.23	6.61	5.21	5.67	5.73	4.66	2.42	6.92	6.93	2.12	2.35	4.46	4.43	1.79	1.45	2.46	0.95	2.67	6.97	2.86
0.4569	6.62	5.23	5.81	5.68	4.44	4.64	6.25	6.62	5.23	5.72	5.81	4.7	2.45	6.96	7	2.14	2.39	4.51	4.48	1.8	1.47	2.49	0.96	2.7	7.01	2.91
0.4584	6.64	5.24	5.89	5.68	4.46	4.65	6.28	6.64	5.24	5.77	5.89	4.74	2.49	7	7.05	2.16	2.42	4.57	4.53	1.81	1.49	2.53	0.97	2.73	7.04	2.95
0.4598	6.65	5.25	5.96	5.69	4.47	4.67	6.31	6.65	5.25	5.82	5.96	4.78	2.52	7.04	7.11	2.18	2.45	4.61	4.57	1.82	1.51	2.56	0.98	2.77	7.08	2.99
0.4612	6.67	5.26	6.03	5.7	4.48	4.69	6.33	6.67	5.26	5.86	6.03	4.81	2.56	7.08	7.16	2.2	2.48	4.66	4.61	1.83	1.53	2.6	0.99	2.8	7.11	3.03
0.4627	6.68	5.28	6.1	5.7	4.5	4.7	6.35	6.68	5.28	5.9	6.1	4.84	2.59	7.12	7.21	2.22	2.51	4.71	4.65	1.84	1.55	2.63	1	2.83	7.14	3.07
0.4641	6.69	5.29	6.16	5.7	4.51	4.72	6.37	6.69	5.29	5.94	6.16	4.87	2.62	7.15	7.26	2.23	2.54	4.75	4.69	1.85	1.57	2.66	1.01	2.86	7.17	3.11
0.4655	6.7	5.29	6.23	5.71	4.52	4.73	6.4	6.7	5.29	5.98	6.23	4.9	2.66	7.19	7.31	2.25	2.56	4.8	4.73	1.87	1.59	2.69	1.02	2.89	7.2	3.15
0.467	6.71	5.3	6.28	5.71	4.53	4.75	6.43	6.71	5.3	6.02	6.28	4.93	2.69	7.23	7.35	2.27	2.59	4.84	4.76	1.88	1.6	2.72	1.03	2.92	7.24	3.18
0.4684	6.72	5.31	6.34	5.71	4.54	4.76	6.45	6.72	5.31	6.05	6.34	4.96	2.72	7.26	7.39	2.28	2.61	4.88	4.8	1.89	1.62	2.75	1.03	2.94	7.26	3.21
0.4699	6.73	5.32	6.39	5.72	4.55	4.77	6.47	6.73	5.32	6.09	6.39	4.99	2.75	7.29	7.43	2.3	2.63	4.92	4.83	1.9	1.64	2.78	1.04	2.97	7.29	3.25
0.4713	6.74	5.33	6.44	5.72	4.56	4.79	6.49	6.74	5.33	6.12	6.44	5.02	2.77	7.32	7.47	2.32	2.66	4.96	4.86	1.91	1.65	2.81	1.05	2.99	7.32	3.28
0.4727	6.75	5.34	6.48	5.73	4.57	4.8	6.52	6.75	5.34	6.15	6.48	5.04	2.8	7.35	7.5	2.33	2.68	4.99	4.89	1.92	1.66	2.84	1.06	3.01	7.35	3.31
0.4741	6.75	5.35	6.53	5.73	4.58	4.81	6.54	6.75	5.35	6.18	6.53	5.07	2.82	7.37	7.53	2.35	2.69	5.03	4.92	1.92	1.68	2.86	1.07	3.04	7.37	3.34
0.4756	6.76	5.36	6.57	5.74	4.59	4.82	6.57	6.76	5.36	6.21	6.57	5.1	2.84	7.4	7.56	2.36	2.71	5.06	4.95	1.94	1.69	2.89	1.07	3.06	7.4	3.37
0.477	6.77	5.36	6.61	5.74	4.6	4.83	6.6	6.77	5.36	6.24	6.61	5.12	2.86	7.43	7.59	2.38	2.73	5.09	4.98	1.94	1.7	2.91	1.08	3.08	7.43	3.39
0.4785	6.78	5.37	6.65	5.74	4.61	4.85	6.62	6.78	5.37	6.27	6.65	5.15	2.87	7.45	7.62	2.4	2.74	5.12	5	1.95	1.71	2.93	1.09	3.1	7.45	3.42
0.4799	6.79	5.38	6.69	5.75	4.62	4.86	6.64	6.79	5.38	6.3	6.69	5.17	2.89	7.48	7.65	2.41	2.76	5.15	5.03	1.96	1.72	2.95	1.09	3.12	7.48	3.44
0.4813	6.8	5.39	6.73	5.75	4.63	4.87	6.65	6.8	5.39	6.32	6.73	5.2	2.91	7.5	7.68	2.43	2.78	5.18	5.05	1.97	1.73	2.97	1.1	3.13	7.5	3.47
0.4827	6.81	5.4	6.77	5.76	4.64	4.88	6.66	6.81	5.4	6.35	6.77	5.23	2.93	7.52	7.71	2.44	2.8	5.21	5.08	1.98	1.74	3	1.11	3.15	7.52	3.49
0.4842	6.81	5.42	6.82	5.77	4.64	4.89	6.67	6.81	5.42	6.38	6.82	5.27	2.95	7.54	7.75	2.46	2.82	5.24	5.11	1.99	1.75	3.02	1.12	3.18	7.54	3.52
0.4856	6.82	5.42	6.86	5.78	4.66	4.91	6.72	6.82	5.42	6.42	6.86	5.31	2.98	7.58	7.81	2.48	2.84	5.27	5.14	2.01	1.77	3.04	1.13	3.2	7.57	3.55
0.487	6.84	5.43	6.92	5.78	4.67	4.94	6.77	6.84	5.43	6.46	6.92	5.36	3.01	7.63	7.87	2.5	2.86	5.31	5.17	2.02	1.79	3.06	1.14	3.23	7.61	3.58
0.4885	6.85	5.44	6.97	5.79	4.69	4.97	6.82	6.85	5.44	6.51	6.97	5.4	3.03	7.69	7.94	2.53	2.88	5.35	5.2	2.04	1.81	3.09	1.15	3.24	7.66	3.6
0.4899	6.85	5.46	7.04	5.8	4.69	4.99	6.84	6.85	5.46	6.55	7.04	5.46	3.07	7.74	8.01	2.56	2.9	5.39	5.24	2.06	1.83	3.11	1.16	3.27	7.69	3.63
0.4913	6.87	5.48	7.11	5.82	4.71	5.01	6.89	6.87	5.48	6.6	7.11	5.53	3.1	7.8	8.1	2.59	2.93	5.43	5.28	2.08	1.85	3.14	1.17	3.3	7.73	3.67
0.4927	6.88	5.5	7.19	5.84	4.73	5.05	6.94	6.88	5.5	6.66	7.19	5.61	3.14	7.87	8.21	2.63	2.96	5.48	5.33	2.11	1.88	3.17	1.19	3.33	7.78	3.7
0.4942	6.91	5.52	7.27	5.86	4.75	5.09	7.01	6.91	5.52	6.73	7.27	5.7	3.19	7.96	8.32	2.68	2.99	5.54	5.38	2.14	1.9	3.2	1.21	3.37	7.85	3.74
0.4956	6.93	5.55	7.37	5.88	4.77	5.12	7.08	6.93	5.55	6.8	7.37	5.8	3.23	8.05	8.46	2.74	3.03	5.6	5.43	2.18	1.93	3.24	1.23	3.4	7.91	3.78
0.497	6.95	5.59	7.47	5.91	4.79	5.17	7.16	6.95	5.59	6.89	7.47	5.92	3.29	8.14	8.6	2.8	3.07	5.66	5.5	2.23	1.97	3.27	1.25	3.45	7.98	3.82
0.4984	6.98	5.62	7.58	5.94	4.82	5.22	7.25	6.98	5.62	6.98	7.58	6.05	3.35	8.26	8.77	2.87	3.11	5.73	5.57	2.28	2	3.31	1.28	3.49	8.06	3.87
0.4999	7.02	5.67	7.71	5.98	4.85	5.28	7.37	7.02	5.67	7.08	7.71	6.2	3.42	8.39	8.96	2.95	3.16	5.81	5.64	2.34	2.04	3.35	1.31	3.54	8.16	3.91
0.5013	7.06	5.72	7.84	6.03	4.88	5.34	7.51	7.06	5.72	7.2	7.84	6.37	3.49	8.54	9.17	3.04	3.21	5.89	5.72	2.4	2.09	3.4	1.35	3.59	8.27	3.96
0.5027	7.1	5.77	7.98	6.08	4.93	5.42	7.66	7.1	5.77	7.33	7.98	6.56	3.57	8.7	9.39	3.15	3.27	5.98	5.81	2.48	2.14	3.45	1.39	3.64	8.4	4.02
0.5041	7.15	5.84	8.14	6.14	4.98	5.51	7.84	7.15	5.84	7.46	8.14	6.76	3.66	8.88	9.64	3.27	3.33	6.08	5.91	2.56	2.19	3.5	1.43	3.7	8.54	4.07
0.5055	7.21	5.91	8.3	6.21	5.03	5.6	8.02	7.21	5.91	7.61	8.3	6.99	3.75	9.07	9.91	3.4	3.4	6.19	6.02	2.66	2.25	3.55	1.48	3.76	8.68	4.13
0.507	7.29	6	8.48	6.29	5.09	5.71	8.24	7.29	6	7.76	8.48	7.24	3.86	9.29	10.2	3.54	3.47	6.3	6.13	2.76	2.31	3.61	1.54	3.83	8.85	4.2
0.5084	7.37	6.1	8.67	6.39	5.16	5.83	8.49	7.37	6.1	7.94	8.67	7.52	3.97	9.52	10.53	3.71	3.56	6.44	6.26	2.88	2.38	3.67	1.6	3.91	9.04	4.27
0.5098	7.47	6.21	8.87	6.5	5.24	5.98	8.78	7.47	6.21	8.14	8.87	7.82	4.1	9.78	10.88	3.89	3.65	6.57	6.4	3.02	2.46	3.73	1.67	3.99	9.25	4.34
0.5112	7.58	6.35	9.08	6.62	5.33	6.13	9.06	7.58	6.35	8.35	9.08	8.15	4.23	10.04	11.25	4.09	3.74	6.72	6.54	3.16	2.54	3.8	1.75	4.07	9.47	4.42
0.5126	7.72	6.5	9.3	6.77	5.43	6.31	9.4	7.72	6.5	8.57	9.3	8.5	4.38	10.32	11.64	4.3	3.85	6.87	6.7	3.33	2.62	3.87	1.83	4.17	9.71	4.5
0.514	7.87	6.68	9.52	6.94	5.55	6.5	9.75	7.87	6.68	8.81	9.52	8.87	4.53	10.62	12.05	4.54	3.96	7.02	6.86	3.5	2.71	3.95	1.92	4.27	9.97	4.58
0.5155	8.04	6.87	9.76	7.14	5.68	6.72	10.14	8.04	6.87	9.06	9.76	9.27	4.7	10.93	12.48	4.79	4.08	7.19	7.04	3.69	2.8	4.03	2.02	4.38	10.24	4.67
0.5169	8.25	7.09	10.01	7.37	5.84	6.96	10.6	8.25	7.09	9.34	10.01	9.7	4.88	11.27	12.94	5.07	4.21	7.37	7.22	3.9	2.91	4.11	2.14	4.49	10.55	4.76
0.5183	8.49	7.33	10.26	7.63	6.02	7.25	11.12	8.49	7.33	9.65	10.26	10.16	5.07	11.63	13.42	5.37	4.34	7.56	7.41	4.13	3.02	4.2	2.26	4.6	10.88	4.85
0.5197	8.75	7.59	10.51	7.91	6.21	7.54	11.63	8.75	7.59	9.95	10.51	10.61	5.25	12	13.9	5.68	4.48	7.75	7.59	4.37	3.13	4.28	2.39	4.72	11.22	4.94
0.5211	9.01	7.87	10.76	8.2	6.41	7.82	12.11	9.01	7.87	10.24	10.76	11.07	5.45	12.33	14.35	5.99	4.62	7.92	7.77	4.61	3.24	4.36	2.52	4.84	11.54	5.03
0.5225	9.3	8.16	11	8.52	6.62	8.11	12.62	9.3	8.16	10.54	11	11.53	5.64	12.66	14.8	6.3	4.76	8.1	7.95	4.85	3.35	4.45	2.65	4.96	11.86	5.12
0.5239	9.6	8.45	11.23	8.84	6.83	8.41	13.1	9.6	8.45	10.83	11.23	11.98	5.84	12.99	15.23	6.62	4.9	8.28	8.13	5.1	3.46	4.53	2.78	5.08	12.17	5.21
0.5253	9.9	8.75	11.44	9.17	7.05	8.69	13.58	9.9	8.75	11.11	11.44	12.43	6.03	13.28	15.65	6.93	5.04	8.45	8.3	5.34	3.56	4.61	2.91	5.2	12.46	5.29
0.5268	10.2	9.03	11.63	9.5	7.27	8.99	14.08	10.2	9.03	11.39	11.63	12.85	6.22	13.58	16.05	7.23	5.17	8.62	8.46	5.58	3.67	4.69	3.05	5.31	12.76	5.38
0.5282	10.49	9.3	11.81	9.82	7.49	9.27	14.57	10.49	9.3	11.65	11.81	13.27	6.41	13.86	16.43	7.53	5.3	8.78	8.61	5.81	3.77	4.76	3.18	5.43	13.05	5.46
0.5296	10.76	9.55	11.97	10.12	7.68	9.52	14.98	10.76	9.55	11.88	11.97	13.64	6.57	14.12	16.75	7.8	5.43	8.92	8.74	6.03	3.87	4.83	3.31	5.52	13.29	5.53
0.531	11.03	9.74	12.11	10.38	7.86	9.76	15.52	11.03	9.74	12.07	12.11	13.95	6.72	14.38	17.05	8.05	5.55	9.04	8.86	6.24	3.95	4.9	3.43	5.59	13.47	5.6
0.5324	11.28	9.88	12.2	10.62	8.03	10	16.07	11.28	9.88	12.24	12.2	14.22	6.85	14.66	17.38	8.3	5.67	9.15	8.97	6.44	4.03	4.96	3.56	5.67	13.69	5.67
0.5338	11.44	10.07	12.3	10.85	8.17	10.2	16.26	11.44	10.07	12.42	12.3	14.55	7.01	14.81	17.62	8.53	5.78	9.29	9.07	6.61	4.12	5.02	3.67	5.8	13.95	5.73
0.5352	11.59	10.28	12.42	11.04	8.29	10.35	16.4	11.59	10.28	12.57	12.42	14.89	7.17	14.81	17.74	8.73	5.87	9.42	9.15	6.76	4.19	5.05	3.76	5.9	14.08	5.8
0.5366	11.72	10.48	12.48	11.19	8.4	10.44	16.48	11.72	10.48	12.69	12.48	15.17	7.3	14.87	17.92	8.89	5.95	9.49	9.23	6.88	4.22	5.08	3.83	6	14.19	5.85
0.538	11.83	10.62	12.52	11.31	8.49	10.53	16.6	11.83	10.62	12.79	12.52	15.4	7.41	15.02	18.11	9.05	6.02	9.58	9.32	7	4.27	5.13	3.89	6.08	14.3	5.91
0.5394	11.94	10.72	12.61	11.42	8.58	10.61	16.78	11.94	10.72	12.89	12.61	15.59	7.52	15.25	18.31	9.21	6.1	9.67	9.42	7.12	4.35	5.19	3.96	6.14	14.33	5.97
0.5408	12.03	10.82	12.72	11.53	8.67	10.7	16.94	12.03	10.82	12.98	12.72	15.79	7.63	15.34	18.51	9.33	6.17	9.77	9.51	7.22	4.39	5.24	4.02	6.21	14.36	6.02
0.5422	12.11	10.9	12.85	11.62	8.74	10.77	17.04	12.11	10.9	13.07	12.85	15.98	7.73	15.37	18.66	9.44	6.23	9.85	9.58	7.32	4.43	5.29	4.08	6.28	14.46	6.07
0.5436	12.17	10.99	12.94	11.71	8.8	10.83	17.15	12.17	10.99	13.14	12.94	16.17	7.83	15.42	18.82	9.56	6.29	9.92	9.65	7.42	4.49	5.34	4.14	6.33	14.49	6.13
0.545	12.24	11.09	13.02	11.78	8.86	10.9	17.28	12.24	11.09	13.2	13.02	16.32	7.91	15.55	18.94	9.69	6.35	9.98	9.69	7.52	4.54	5.38	4.2	6.39	14.57	6.18
0.5464	12.31	11.19	13.09	11.86	8.91	10.97	17.39	12.31	11.19	13.26	13.09	16.45	7.97	15.66	19.06	9.81	6.42	10.04	9.72	7.59	4.57	5.42	4.27	6.44	14.68	6.23
0.5478	12.37	11.28	13.17	11.92	8.96	11.02	17.47	12.37	11.28	13.31	13.17	16.56	8.04	15.76	19.11	9.92	6.47	10.08	9.76	7.66	4.59	5.46	4.34	6.48	14.76	6.27
0.5492	12.42	11.37	13.26	11.97	9	11.06	17.51	12.42	11.37	13.35	13.26	16.68	8.11	15.91	19.24	10.02	6.53	10.14	9.82	7.73	4.64	5.5	4.38	6.52	14.81	6.31
0.5506	12.45	11.43	13.33	12.01	9.04	11.1	17.58	12.45	11.43	13.39	13.33	16.8	8.18	15.91	19.36	10.08	6.57	10.19	9.87	7.79	4.67	5.54	4.42	6.56	14.85	6.36
0.552	12.47	11.48	13.35	12.04	9.07	11.14	17.69	12.47	11.48	13.42	13.35	16.87	8.23	15.92	19.42	10.14	6.61	10.22	9.91	7.84	4.69	5.58	4.46	6.58	14.9	6.4
0.5534	12.48	11.49	13.33	12.06	9.07	11.18	17.77	12.48	11.49	13.45	13.33	16.88	8.26	15.99	19.47	10.19	6.64	10.24	9.93	7.88	4.7	5.61	4.49	6.58	14.93	6.43
0.5548	12.47	11.46	13.31	12.06	9.04	11.2	17.78	12.47	11.46	13.47	13.31	16.87	8.3	16.04	19.53	10.22	6.68	10.27	9.94	7.89	4.73	5.64	4.51	6.6	14.95	6.46
0.5562	12.45	11.39	13.27	12.03	9.02	11.2	17.8	12.45	11.39	13.46	13.27	16.88	8.35	16.07	19.55	10.25	6.72	10.3	9.97	7.89	4.75	5.68	4.53	6.65	15	6.5
0.5576	12.39	11.29	13.24	11.97	8.99	11.18	17.81	12.39	11.29	13.44	13.24	16.89	8.39	16.06	19.54	10.25	6.75	10.33	10	7.89	4.76	5.71	4.55	6.71	14.99	6.55
0.559	12.28	11.17	13.21	11.87	8.95	11.15	17.8	12.28	11.17	13.41	13.21	16.91	8.43	16.05	19.55	10.24	6.77	10.35	10.02	7.87	4.77	5.74	4.54	6.74	14.96	6.58
0.5604	12.14	11.04	13.18	11.73	8.88	11.08	17.74	12.14	11.04	13.35	13.18	16.88	8.45	16.02	19.58	10.21	6.78	10.37	10.03	7.83	4.77	5.76	4.53	6.76	14.89	6.62
0.5618	11.98	10.9	13.13	11.58	8.78	10.99	17.64	11.98	10.9	13.27	13.13	16.81	8.45	15.96	19.55	10.15	6.78	10.36	10.01	7.78	4.78	5.77	4.51	6.77	14.82	6.64
0.5632	11.81	10.76	13.05	11.42	8.69	10.89	17.51	11.81	10.76	13.18	13.05	16.72	8.44	15.89	19.48	10.09	6.77	10.34	9.99	7.71	4.77	5.78	4.48	6.78	14.72	6.66
0.5646	11.63	10.6	12.96	11.25	8.58	10.77	17.34	11.63	10.6	13.07	12.96	16.6	8.42	15.8	19.38	10	6.76	10.31	9.96	7.63	4.75	5.79	4.44	6.78	14.61	6.67
0.566	11.44	10.43	12.86	11.06	8.47	10.62	17.14	11.44	10.43	12.94	12.86	16.45	8.38	15.69	19.26	9.9	6.73	10.26	9.91	7.53	4.73	5.79	4.39	6.76	14.48	6.67
0.5674	11.24	10.24	12.75	10.86	8.34	10.46	16.92	11.24	10.24	12.81	12.75	16.28	8.34	15.57	19.11	9.77	6.69	10.2	9.85	7.42	4.7	5.78	4.34	6.75	14.33	6.67
0.5688	11.02	10.05	12.63	10.64	8.2	10.3	16.65	11.02	10.05	12.66	12.63	16.09	8.29	15.43	18.95	9.63	6.65	10.13	9.79	7.3	4.66	5.77	4.28	6.72	14.18	6.67
0.5702	10.79	9.84	12.5	10.42	8.05	10.11	16.38	10.79	9.84	12.5	12.5	15.87	8.23	15.3	18.78	9.48	6.61	10.06	9.72	7.16	4.63	5.76	4.21	6.69	14.02	6.67
0.5715	10.56	9.63	12.38	10.18	7.89	9.92	16.09	10.56	9.63	12.33	12.38	15.64	8.16	15.16	18.61	9.31	6.56	9.99	9.65	7.01	4.59	5.75	4.14	6.66	13.86	6.66
0.5729	10.34	9.42	12.26	9.96	7.74	9.74	15.82	10.34	9.42	12.17	12.26	15.42	8.1	15.02	18.43	9.15	6.52	9.93	9.59	6.87	4.55	5.74	4.07	6.63	13.7	6.66
0.5743	10.15	9.24	12.15	9.76	7.6	9.57	15.54	10.15	9.24	12.02	12.15	15.21	8.05	14.88	18.27	9	6.48	9.87	9.53	6.74	4.51	5.73	4.01	6.61	13.56	6.65
0.5757	9.96	9.07	12.04	9.57	7.47	9.42	15.29	9.96	9.07	11.88	12.04	15	7.99	14.75	18.12	8.85	6.44	9.81	9.47	6.62	4.47	5.73	3.95	6.59	13.42	6.65
0.5771	9.8	8.91	11.95	9.4	7.36	9.27	15.06	9.8	8.91	11.75	11.95	14.81	7.95	14.64	17.97	8.72	6.41	9.76	9.42	6.51	4.44	5.72	3.89	6.57	13.3	6.65
0.5785	9.64	8.76	11.86	9.24	7.25	9.13	14.84	9.64	8.76	11.63	11.86	14.63	7.9	14.54	17.84	8.59	6.38	9.72	9.37	6.4	4.42	5.71	3.84	6.55	13.19	6.65
0.5799	9.5	8.63	11.79	9.09	7.16	9.01	14.65	9.5	8.63	11.52	11.79	14.47	7.87	14.44	17.72	8.48	6.36	9.69	9.33	6.3	4.39	5.71	3.79	6.54	13.09	6.65
0.5812	9.37	8.51	11.72	8.96	7.08	8.9	14.46	9.37	8.51	11.42	11.72	14.32	7.83	14.36	17.6	8.37	6.34	9.66	9.29	6.22	4.37	5.71	3.75	6.53	13	6.66
0.5826	9.26	8.41	11.65	8.84	7	8.8	14.29	9.26	8.41	11.32	11.65	14.19	7.8	14.27	17.5	8.28	6.32	9.63	9.26	6.14	4.35	5.71	3.71	6.52	12.91	6.66
0.584	9.16	8.32	11.6	8.74	6.93	8.7	14.13	9.16	8.32	11.24	11.6	14.06	7.78	14.2	17.4	8.2	6.31	9.6	9.23	6.07	4.33	5.71	3.68	6.52	12.83	6.67
0.5854	9.07	8.23	11.54	8.64	6.87	8.62	13.99	9.07	8.23	11.17	11.54	13.94	7.76	14.13	17.31	8.12	6.29	9.57	9.2	6	4.31	5.71	3.64	6.51	12.76	6.67
0.5868	8.98	8.16	11.5	8.56	6.82	8.54	13.85	8.98	8.16	11.1	11.5	13.84	7.74	14.06	17.23	8.05	6.28	9.53	9.17	5.94	4.29	5.71	3.62	6.51	12.68	6.68
0.5882	8.91	8.09	11.46	8.48	6.77	8.47	13.75	8.91	8.09	11.04	11.46	13.74	7.71	14.01	17.14	7.98	6.25	9.48	9.15	5.89	4.27	5.71	3.59	6.5	12.61	6.68
0.5895	8.84	8.03	11.43	8.4	6.73	8.42	13.63	8.84	8.03	10.99	11.43	13.65	7.69	13.97	17.08	7.92	6.22	9.45	9.12	5.83	4.26	5.71	3.57	6.49	12.56	6.68
0.5909	8.78	7.98	11.4	8.34	6.7	8.36	13.56	8.78	7.98	10.95	11.4	13.57	7.68	13.94	17.02	7.86	6.21	9.43	9.1	5.78	4.25	5.71	3.55	6.48	12.52	6.69
0.5923	8.73	7.93	11.38	8.29	6.67	8.32	13.46	8.73	7.93	10.91	11.38	13.51	7.68	13.9	16.97	7.82	6.21	9.43	9.09	5.75	4.25	5.71	3.54	6.49	12.49	6.7
0.5937	8.69	7.9	11.36	8.25	6.64	8.28	13.4	8.69	7.9	10.88	11.36	13.46	7.68	13.87	16.93	7.79	6.22	9.43	9.08	5.72	4.24	5.72	3.53	6.5	12.45	6.71
0.5951	8.65	7.87	11.35	8.21	6.63	8.26	13.35	8.65	7.87	10.86	11.35	13.41	7.68	13.85	16.89	7.76	6.23	9.43	9.08	5.69	4.24	5.72	3.52	6.51	12.43	6.73
0.5965	8.62	7.84	11.33	8.18	6.61	8.23	13.3	8.62	7.84	10.84	11.33	13.38	7.68	13.82	16.87	7.74	6.24	9.44	9.08	5.67	4.24	5.73	3.51	6.52	12.41	6.74
0.5978	8.59	7.82	11.32	8.15	6.59	8.21	13.25	8.59	7.82	10.82	11.32	13.34	7.69	13.8	16.83	7.72	6.26	9.44	9.07	5.65	4.25	5.74	3.5	6.54	12.4	6.76
0.5992	8.56	7.79	11.3	8.12	6.57	8.18	13.2	8.56	7.79	10.8	11.3	13.31	7.7	13.77	16.8	7.7	6.27	9.45	9.07	5.63	4.25	5.75	3.49	6.55	12.38	6.77
0.6006	8.53	7.76	11.28	8.09	6.55	8.15	13.15	8.53	7.76	10.77	11.28	13.26	7.7	13.74	16.76	7.68	6.28	9.45	9.06	5.61	4.25	5.75	3.48	6.56	12.36	6.78
0.602	8.48	7.72	11.25	8.05	6.52	8.11	13.08	8.48	7.72	10.73	11.25	13.21	7.69	13.71	16.7	7.64	6.29	9.45	9.04	5.57	4.24	5.75	3.47	6.57	12.33	6.79
0.6033	8.44	7.67	11.21	8.01	6.49	8.06	13.01	8.44	7.67	10.68	11.21	13.15	7.68	13.66	16.64	7.6	6.29	9.44	9.03	5.54	4.24	5.75	3.45	6.57	12.29	6.79
0.6047	8.38	7.61	11.16	7.96	6.45	8	12.91	8.38	7.61	10.63	11.16	13.07	7.67	13.61	16.56	7.55	6.29	9.42	9	5.49	4.23	5.74	3.43	6.57	12.25	6.79
0.6061	8.31	7.55	11.1	7.9	6.4	7.93	12.8	8.31	7.55	10.56	11.1	12.98	7.65	13.55	16.46	7.49	6.28	9.39	8.97	5.44	4.21	5.73	3.41	6.57	12.18	6.79
0.6075	8.23	7.48	11.03	7.83	6.35	7.86	12.67	8.23	7.48	10.47	11.03	12.87	7.62	13.48	16.36	7.42	6.26	9.36	8.94	5.38	4.19	5.73	3.38	6.57	12.12	6.79
0.6088	8.16	7.4	10.96	7.76	6.29	7.77	12.52	8.16	7.4	10.39	10.96	12.75	7.59	13.4	16.25	7.33	6.24	9.33	8.91	5.32	4.17	5.72	3.35	6.56	12.04	6.78
0.6102	8.07	7.31	10.89	7.68	6.23	7.68	12.37	8.07	7.31	10.3	10.89	12.62	7.56	13.33	16.12	7.24	6.22	9.29	8.86	5.25	4.15	5.7	3.31	6.55	11.97	6.78
0.6116	7.99	7.23	10.81	7.6	6.17	7.59	12.22	7.99	7.23	10.2	10.81	12.48	7.52	13.25	16	7.15	6.2	9.25	8.82	5.17	4.13	5.69	3.28	6.53	11.89	6.77
0.6129	7.91	7.15	10.73	7.52	6.1	7.5	12.06	7.91	7.15	10.11	10.73	12.34	7.48	13.16	15.87	7.05	6.18	9.21	8.78	5.1	4.1	5.68	3.24	6.52	11.81	6.76
0.6143	7.83	7.07	10.65	7.44	6.04	7.41	11.9	7.83	7.07	10.01	10.65	12.2	7.45	13.07	15.74	6.96	6.15	9.16	8.74	5.02	4.08	5.67	3.2	6.51	11.73	6.76
0.6157	7.76	6.99	10.58	7.37	5.99	7.32	11.75	7.76	6.99	9.92	10.58	12.05	7.41	12.99	15.61	6.86	6.13	9.12	8.69	4.95	4.05	5.66	3.17	6.49	11.65	6.74
0.617	7.69	6.92	10.51	7.3	5.94	7.24	11.61	7.69	6.92	9.84	10.51	11.92	7.37	12.92	15.49	6.77	6.11	9.08	8.65	4.88	4.03	5.65	3.13	6.48	11.58	6.74
0.6184	7.63	6.85	10.45	7.24	5.9	7.17	11.48	7.63	6.85	9.76	10.45	11.81	7.35	12.85	15.4	6.69	6.09	9.06	8.62	4.82	4.01	5.64	3.1	6.47	11.52	6.74
0.6198	7.58	6.8	10.4	7.19	5.85	7.11	11.36	7.58	6.8	9.7	10.4	11.71	7.33	12.8	15.32	6.63	6.09	9.03	8.6	4.76	4	5.64	3.08	6.47	11.46	6.74
0.6212	7.53	6.76	10.36	7.15	5.82	7.06	11.27	7.53	6.76	9.65	10.36	11.63	7.32	12.75	15.25	6.58	6.08	9.01	8.58	4.72	3.99	5.64	3.06	6.48	11.42	6.75
0.6225	7.5	6.72	10.33	7.12	5.8	7.02	11.19	7.5	6.72	9.6	10.33	11.55	7.31	12.71	15.2	6.53	6.09	9	8.57	4.68	3.98	5.65	3.04	6.49	11.38	6.76
0.6239	7.47	6.69	10.29	7.09	5.78	6.98	11.14	7.47	6.69	9.56	10.29	11.49	7.31	12.68	15.15	6.5	6.09	8.98	8.56	4.65	3.97	5.65	3.03	6.49	11.35	6.76
0.6252	7.45	6.66	10.27	7.07	5.76	6.95	11.08	7.45	6.66	9.53	10.27	11.44	7.31	12.66	15.12	6.47	6.09	8.97	8.54	4.63	3.97	5.65	3.02	6.5	11.32	6.77
0.6266	7.43	6.64	10.25	7.05	5.75	6.93	11.05	7.43	6.64	9.51	10.25	11.41	7.32	12.64	15.1	6.45	6.1	8.96	8.54	4.61	3.97	5.66	3.02	6.51	11.3	6.78
0.628	7.41	6.63	10.24	7.04	5.74	6.92	11.03	7.41	6.63	9.5	10.24	11.39	7.34	12.64	15.1	6.44	6.11	8.96	8.55	4.6	3.97	5.67	3.02	6.53	11.29	6.8
0.6293	7.4	6.61	10.24	7.03	5.73	6.91	11.01	7.4	6.61	9.49	10.24	11.38	7.36	12.65	15.11	6.43	6.13	8.97	8.56	4.59	3.98	5.69	3.02	6.56	11.28	6.82
0.6307	7.38	6.6	10.25	7.02	5.73	6.9	11	7.38	6.6	9.47	10.25	11.37	7.38	12.65	15.11	6.42	6.15	8.99	8.57	4.58	3.98	5.7	3.02	6.59	11.29	6.84
0.6321	7.36	6.59	10.25	7	5.72	6.88	10.97	7.36	6.59	9.46	10.25	11.34	7.39	12.65	15.09	6.41	6.17	9	8.57	4.57	3.99	5.71	3.02	6.61	11.28	6.86
0.6334	7.34	6.57	10.23	6.98	5.71	6.86	10.92	7.34	6.57	9.43	10.23	11.29	7.39	12.61	15.03	6.39	6.18	9	8.55	4.55	3.99	5.71	3.02	6.61	11.25	6.86
0.6348	7.32	6.54	10.19	6.95	5.69	6.83	10.85	7.32	6.54	9.39	10.19	11.22	7.37	12.55	14.95	6.34	6.17	8.98	8.53	4.51	3.97	5.7	3	6.61	11.21	6.86
0.6362	7.29	6.51	10.15	6.92	5.67	6.79	10.77	7.29	6.51	9.35	10.15	11.13	7.35	12.46	14.83	6.28	6.16	8.95	8.49	4.47	3.95	5.69	2.98	6.61	11.14	6.85
0.6375	7.26	6.47	10.09	6.87	5.65	6.74	10.66	7.26	6.47	9.3	10.09	11.02	7.31	12.37	14.69	6.21	6.14	8.91	8.44	4.41	3.93	5.67	2.95	6.6	11.07	6.84
0.6389	7.22	6.42	10.01	6.82	5.61	6.68	10.54	7.22	6.42	9.23	10.01	10.86	7.24	12.23	14.5	6.12	6.1	8.85	8.38	4.34	3.89	5.64	2.91	6.57	10.98	6.81
0.6402	7.17	6.37	9.92	6.76	5.58	6.61	10.4	7.17	6.37	9.14	9.92	10.68	7.15	12.07	14.27	6	6.05	8.77	8.29	4.26	3.84	5.6	2.86	6.52	10.86	6.76
0.6416	7.13	6.31	9.82	6.7	5.54	6.54	10.23	7.13	6.31	9.05	9.82	10.48	7.06	11.9	14.02	5.88	5.98	8.68	8.19	4.17	3.79	5.55	2.8	6.46	10.74	6.71
0.6429	7.07	6.25	9.73	6.64	5.49	6.46	10.06	7.07	6.25	8.95	9.73	10.28	6.96	11.73	13.76	5.75	5.92	8.59	8.1	4.08	3.74	5.51	2.75	6.4	10.62	6.66
0.6443	7.02	6.2	9.65	6.58	5.45	6.38	9.89	7.02	6.2	8.85	9.65	10.1	6.87	11.56	13.52	5.62	5.86	8.5	8.02	3.99	3.69	5.47	2.7	6.35	10.5	6.62
0.6457	6.97	6.15	9.56	6.52	5.41	6.3	9.72	6.97	6.15	8.76	9.56	9.91	6.78	11.41	13.29	5.5	5.8	8.41	7.94	3.9	3.64	5.43	2.64	6.3	10.38	6.57
0.647	6.93	6.1	9.48	6.48	5.38	6.23	9.56	6.93	6.1	8.67	9.48	9.73	6.7	11.28	13.07	5.39	5.74	8.32	7.86	3.82	3.6	5.4	2.6	6.26	10.29	6.54
0.6484	6.89	6.06	9.41	6.44	5.35	6.16	9.42	6.89	6.06	8.59	9.41	9.58	6.64	11.16	12.88	5.28	5.69	8.26	7.8	3.74	3.56	5.37	2.55	6.23	10.2	6.51
0.6497	6.85	6.02	9.34	6.41	5.32	6.1	9.29	6.85	6.02	8.52	9.34	9.45	6.58	11.04	12.71	5.19	5.65	8.21	7.75	3.68	3.53	5.34	2.51	6.2	10.12	6.48
0.6511	6.82	5.98	9.27	6.38	5.3	6.04	9.19	6.82	5.98	8.45	9.27	9.32	6.53	10.93	12.55	5.1	5.61	8.16	7.7	3.62	3.5	5.32	2.48	6.18	10.05	6.45
0.6524	6.83	5.92	9.19	6.35	5.28	6	9.2	6.83	5.92	8.38	9.19	9.16	6.46	10.89	12.44	5.03	5.59	8.1	7.65	3.57	3.49	5.31	2.45	6.11	9.96	6.43
0.6538	6.83	5.87	9.1	6.35	5.26	5.97	9.17	6.83	5.87	8.32	9.1	9.04	6.41	10.85	12.35	4.98	5.58	8.05	7.62	3.54	3.47	5.29	2.44	6.1	9.94	6.41
0.6551	6.78	5.85	9.04	6.35	5.24	5.93	9.02	6.78	5.85	8.26	9.04	8.95	6.4	10.75	12.24	4.92	5.57	8.05	7.59	3.5	3.46	5.28	2.42	6.12	9.95	6.41
0.6565	6.74	5.82	8.95	6.33	5.21	5.88	8.88	6.74	5.82	8.18	8.95	8.85	6.37	10.6	12.05	4.84	5.54	8.01	7.53	3.44	3.44	5.24	2.39	6.11	9.88	6.39
0.6578	6.7	5.78	8.81	6.29	5.18	5.82	8.72	6.7	5.78	8.09	8.81	8.71	6.31	10.49	11.85	4.73	5.49	7.95	7.47	3.37	3.4	5.2	2.34	6.09	9.82	6.36
0.6592	6.66	5.73	8.66	6.25	5.14	5.74	8.55	6.66	5.73	7.98	8.66	8.52	6.23	10.4	11.66	4.62	5.45	7.88	7.4	3.29	3.37	5.17	2.3	6.05	9.75	6.32
0.6605	6.63	5.68	8.54	6.22	5.11	5.68	8.38	6.63	5.68	7.88	8.54	8.36	6.17	10.31	11.51	4.51	5.41	7.82	7.37	3.21	3.33	5.15	2.25	6.03	9.62	6.29
0.6619	6.61	5.64	8.43	6.21	5.08	5.6	8.19	6.61	5.64	7.77	8.43	8.18	6.1	10.17	11.3	4.37	5.36	7.76	7.32	3.12	3.28	5.12	2.19	6.02	9.51	6.25
0.6632	6.59	5.58	8.33	6.19	5.05	5.52	7.99	6.59	5.58	7.67	8.33	8.01	6.04	9.95	11.09	4.23	5.29	7.68	7.26	3.04	3.24	5.08	2.13	5.99	9.39	6.21
0.6646	6.55	5.55	8.23	6.18	5.02	5.45	7.8	6.55	5.55	7.56	8.23	7.86	5.98	9.76	10.88	4.1	5.22	7.6	7.22	2.95	3.2	5.04	2.07	5.96	9.26	6.18
0.6659	6.53	5.54	8.14	6.17	5	5.39	7.65	6.53	5.54	7.46	8.14	7.68	5.89	9.68	10.7	3.97	5.17	7.52	7.13	2.87	3.16	4.99	2.02	5.92	9.21	6.13
0.6673	6.52	5.52	8.07	6.16	4.97	5.32	7.48	6.52	5.52	7.37	8.07	7.46	5.8	9.61	10.54	3.87	5.13	7.44	7.04	2.8	3.12	4.95	1.99	5.88	9.18	6.08
0.6686	6.52	5.52	8.03	6.15	4.95	5.27	7.33	6.52	5.52	7.28	8.03	7.29	5.74	9.59	10.42	3.77	5.09	7.37	6.99	2.74	3.09	4.92	1.96	5.84	9.14	6.05
0.6699	6.52	5.53	8	6.17	4.94	5.25	7.22	6.52	5.53	7.23	8	7.18	5.7	9.54	10.35	3.69	5.06	7.33	6.97	2.69	3.07	4.91	1.93	5.81	9.11	6.03
0.6713	6.54	5.54	7.95	6.21	4.95	5.26	7.17	6.54	5.54	7.2	7.95	7.06	5.66	9.47	10.29	3.63	5.04	7.28	6.95	2.66	3.06	4.9	1.9	5.76	9.08	6.02
0.6726	6.58	5.56	7.9	6.26	4.95	5.28	7.15	6.58	5.56	7.21	7.9	6.95	5.62	9.46	10.29	3.58	5.03	7.24	6.93	2.64	3.06	4.91	1.89	5.7	9.07	6.01
0.674	6.66	5.57	7.86	6.33	4.96	5.31	7.16	6.66	5.57	7.23	7.86	6.87	5.6	9.5	10.34	3.55	5.04	7.22	6.94	2.63	3.07	4.92	1.89	5.68	9.12	6.02
0.6753	6.74	5.58	7.84	6.41	4.99	5.36	7.19	6.74	5.58	7.27	7.84	6.83	5.63	9.55	10.41	3.54	5.06	7.23	6.96	2.62	3.08	4.94	1.9	5.71	9.19	6.04
0.6767	6.81	5.61	7.84	6.5	5.05	5.4	7.23	6.81	5.61	7.33	7.84	6.84	5.67	9.59	10.48	3.55	5.09	7.25	7.01	2.63	3.1	4.97	1.9	5.77	9.24	6.07
0.678	6.87	5.64	7.87	6.58	5.11	5.45	7.28	6.87	5.64	7.38	7.87	6.88	5.73	9.64	10.6	3.57	5.12	7.29	7.07	2.64	3.12	5	1.91	5.82	9.28	6.12
0.6793	6.92	5.69	7.93	6.68	5.18	5.5	7.34	6.92	5.69	7.46	7.93	6.96	5.8	9.74	10.77	3.61	5.17	7.34	7.15	2.67	3.17	5.05	1.92	5.87	9.35	6.18
0.6807	7	5.74	8.01	6.78	5.24	5.57	7.45	7	5.74	7.56	8.01	7.07	5.89	9.88	11	3.67	5.23	7.42	7.24	2.72	3.22	5.11	1.95	5.94	9.46	6.25
0.682	7.08	5.8	8.12	6.9	5.31	5.66	7.59	7.08	5.8	7.7	8.12	7.23	6.01	10.06	11.29	3.77	5.33	7.53	7.36	2.79	3.29	5.19	2	6.04	9.6	6.35
0.6833	7.19	5.88	8.27	7.02	5.38	5.77	7.79	7.19	5.88	7.87	8.27	7.45	6.17	10.31	11.66	3.92	5.45	7.68	7.52	2.88	3.38	5.29	2.06	6.15	9.78	6.47
0.6847	7.31	5.99	8.48	7.17	5.47	5.91	8	7.31	5.99	8.09	8.48	7.77	6.38	10.61	12.14	4.11	5.61	7.86	7.73	3.01	3.48	5.42	2.15	6.31	9.99	6.63
0.686	7.48	6.14	8.75	7.38	5.6	6.09	8.38	7.48	6.14	8.37	8.75	8.2	6.66	11.02	12.78	4.39	5.81	8.09	8	3.2	3.63	5.58	2.27	6.51	10.29	6.82
0.6873	7.64	6.31	9.1	7.59	5.76	6.33	8.88	7.64	6.31	8.72	9.1	8.78	7.01	11.56	13.56	4.76	6.08	8.41	8.33	3.44	3.82	5.79	2.43	6.76	10.68	7.06
0.6887	7.8	6.47	9.5	7.77	5.91	6.59	9.51	7.8	6.47	9.1	9.5	9.45	7.43	12.18	14.45	5.22	6.39	8.81	8.7	3.74	4.05	6.02	2.64	7.05	11.13	7.34
0.69	7.92	6.66	9.96	7.94	6.05	6.87	10.16	7.92	6.66	9.5	9.96	10.22	7.89	12.84	15.39	5.74	6.75	9.25	9.1	4.09	4.29	6.28	2.89	7.36	11.61	7.64
0.6913	8.09	6.91	10.44	8.16	6.23	7.2	10.86	8.09	6.91	9.94	10.44	11.06	8.41	13.52	16.39	6.33	7.14	9.71	9.55	4.49	4.54	6.56	3.16	7.72	12.12	7.96
0.6927	8.36	7.23	11	8.5	6.46	7.61	11.71	8.36	7.23	10.46	11	12.02	9	14.32	17.48	7	7.58	10.24	10.05	4.96	4.83	6.86	3.49	8.11	12.73	8.31
0.694	8.73	7.66	11.63	8.97	6.79	8.13	12.73	8.73	7.66	11.08	11.63	13.1	9.68	15.21	18.7	7.77	8.08	10.85	10.62	5.52	5.18	7.21	3.87	8.56	13.48	8.7
0.6953	9.21	8.19	12.34	9.57	7.19	8.76	13.89	9.21	8.19	11.8	12.34	14.28	10.43	16.2	20.01	8.63	8.66	11.53	11.25	6.14	5.57	7.59	4.3	9.05	14.33	9.13
0.6967	9.81	8.82	13.09	10.31	7.67	9.48	15.12	9.81	8.82	12.59	13.09	15.53	11.21	17.21	21.38	9.55	9.26	12.25	11.94	6.82	5.97	8.01	4.76	9.57	15.22	9.59
0.698	10.52	9.56	13.91	11.19	8.24	10.3	16.42	10.52	9.56	13.46	13.91	16.84	12.04	18.23	22.78	10.52	9.88	12.98	12.68	7.55	6.38	8.46	5.26	10.11	16.16	10.07
0.6993	11.35	10.4	14.78	12.22	8.91	11.22	17.82	11.35	10.4	14.42	14.78	18.22	12.92	19.31	24.2	11.54	10.52	13.75	13.45	8.34	6.83	8.93	5.8	10.69	17.2	10.57
0.7007	12.3	11.34	15.73	13.39	9.68	12.24	19.33	12.3	11.34	15.44	15.73	19.65	13.85	20.45	25.61	12.6	11.21	14.58	14.25	9.18	7.32	9.43	6.38	11.29	18.33	11.09
0.702	13.36	12.36	16.71	14.68	10.52	13.33	20.87	13.36	12.36	16.52	16.71	21.08	14.8	21.6	27	13.68	11.91	15.45	15.06	10.04	7.83	9.94	6.97	11.9	19.5	11.62
0.7033	14.49	13.44	17.71	16.06	11.41	14.46	22.39	14.49	13.44	17.61	17.71	22.5	15.75	22.7	28.34	14.75	12.62	16.32	15.88	10.9	8.34	10.47	7.58	12.52	20.66	12.15
0.7046	15.68	14.56	18.72	17.51	12.34	15.62	23.9	15.68	14.56	18.71	18.72	23.89	16.68	23.75	29.61	15.79	13.32	17.18	16.69	11.77	8.84	11	8.18	13.13	21.81	12.67
0.706	16.93	15.72	19.74	19.03	13.32	16.8	25.4	16.93	15.72	19.82	19.74	25.25	17.61	24.77	30.83	16.82	14	18.03	17.49	12.62	9.33	11.52	8.78	13.73	22.94	13.2
0.7073	18.25	16.93	20.77	20.64	14.35	18.02	26.91	18.25	16.93	20.95	20.77	26.6	18.53	25.77	32	17.83	14.69	18.87	18.29	13.49	9.84	12.05	9.4	14.33	24.08	13.72
0.7086	19.64	18.18	21.82	22.32	15.43	19.26	28.43	19.64	18.18	22.09	21.82	27.94	19.44	26.76	33.13	18.84	15.37	19.72	19.08	14.36	10.35	12.58	10.02	14.93	25.22	14.23
0.7099	21.09	19.49	22.87	24.06	16.57	20.53	29.94	21.09	19.49	23.23	22.87	29.27	20.35	27.71	34.22	19.84	16.04	20.55	19.86	15.23	10.87	13.11	10.65	15.53	26.36	14.74
0.7112	22.61	20.84	23.93	25.88	17.76	21.83	31.46	22.61	20.84	24.39	23.93	30.6	21.26	28.66	35.28	20.84	16.71	21.38	20.63	16.11	11.4	13.64	11.3	16.12	27.49	15.24
0.7126	24.19	22.24	24.99	27.77	19	23.14	32.96	24.19	22.24	25.56	24.99	31.93	22.15	29.58	36.31	21.84	17.38	22.18	21.41	17.02	11.92	14.17	11.97	16.71	28.61	15.74
0.7139	25.83	23.69	26.05	29.72	20.28	24.46	34.41	25.83	23.69	26.73	26.05	33.24	23.02	30.47	37.3	22.84	18.01	22.92	22.16	17.93	12.44	14.68	12.66	17.28	29.68	16.22
0.7152	27.5	25.19	27.08	31.7	21.59	25.75	35.77	27.5	25.19	27.88	27.08	34.53	23.86	31.31	38.22	23.82	18.6	23.59	22.88	18.86	12.93	15.18	13.37	17.83	30.7	16.66
0.7165	29.25	26.76	28.14	33.76	23.01	27.08	37.22	29.25	26.76	29.09	28.14	35.86	24.69	32.19	39.09	24.82	19.15	24.22	23.59	19.84	13.44	15.66	14.13	18.36	31.76	17.09
0.7178	31.18	28.44	29.26	36	24.61	28.54	38.91	31.18	28.44	30.39	29.26	37.3	25.61	33.2	40	25.87	19.73	24.96	24.31	20.87	14.05	16.15	14.98	18.93	33	17.52
0.7192	33.3	30.23	30.44	38.4	26.36	30.14	40.88	33.3	30.23	31.76	30.44	38.86	26.6	34.32	40.97	27.01	20.41	25.83	25.07	21.96	14.77	16.66	15.89	19.55	34.45	17.99
0.7205	35.39	32	31.61	40.73	28.03	31.69	42.52	35.39	32	33.06	31.61	40.38	27.58	35.38	41.98	28.12	21.17	26.75	25.86	23.03	15.5	17.2	16.77	20.2	35.81	18.49
0.7218	37.36	33.71	32.67	42.92	29.56	33.03	43.82	37.36	33.71	34.2	32.67	41.81	28.47	36.17	42.91	29.18	21.89	27.51	26.6	24.06	16.11	17.71	17.58	20.81	36.87	18.97
0.7231	39.33	35.42	33.7	45.1	31.11	34.32	45.12	39.33	35.42	35.32	33.7	43.18	29.33	36.94	43.79	30.19	22.54	28.17	27.32	25.08	16.69	18.2	18.41	21.39	37.86	19.42
0.7244	41.42	37.2	34.73	47.39	32.79	35.68	46.57	41.42	37.2	36.48	34.73	44.61	30.23	37.76	44.64	31.24	23.19	28.84	28.02	26.16	17.33	18.67	19.31	21.99	38.95	19.85
0.7257	43.58	39.01	35.76	49.69	34.53	37.09	48.08	43.58	39.01	37.68	35.76	46.09	31.14	38.69	45.5	32.31	23.85	29.55	28.71	27.27	18.02	19.14	20.28	22.57	40.17	20.27
0.727	45.73	40.81	36.8	51.94	36.23	38.43	49.45	45.73	40.81	38.8	36.8	47.53	32.02	39.56	46.34	33.34	24.53	30.27	29.4	28.34	18.72	19.6	21.22	23.16	41.34	20.7
0.7283	47.85	42.59	37.78	54.12	37.91	39.72	50.73	47.85	42.59	39.9	37.78	48.96	32.89	40.36	47.18	34.35	25.19	30.96	30.08	29.41	19.4	20.06	22.14	23.74	42.43	21.12
0.7297	50.01	44.34	38.73	56.28	39.58	40.98	52.03	50.01	44.34	40.96	38.73	50.38	33.75	41.16	47.99	35.35	25.87	31.64	30.73	30.47	20.09	20.5	23.08	24.32	43.53	21.53
0.731	52.12	46.04	39.66	58.35	41.21	42.21	53.28	52.12	46.04	41.97	39.66	51.75	34.6	41.93	48.78	36.31	26.57	32.35	31.37	31.48	20.8	20.93	23.99	24.91	44.63	21.93
0.7323	54.16	47.67	40.52	60.3	42.74	43.34	54.36	54.16	47.67	42.89	40.52	53.07	35.42	42.63	49.54	37.24	27.28	33.04	31.99	32.47	21.48	21.35	24.87	25.49	45.63	22.32
0.7336	56.12	49.22	41.35	62.13	44.18	44.38	55.3	56.12	49.22	43.75	41.35	54.31	36.19	43.25	50.27	38.11	27.94	33.65	32.59	33.41	22.11	21.75	25.71	26.03	46.52	22.7
0.7349	58.02	50.72	42.14	63.9	45.57	45.37	56.2	58.02	50.72	44.56	42.14	55.48	36.92	43.85	50.94	38.93	28.56	34.21	33.15	34.32	22.71	22.13	26.54	26.55	47.36	23.06
0.7362	59.9	52.17	42.88	65.59	46.95	46.31	57.07	59.9	52.17	45.35	42.88	56.63	37.62	44.44	51.58	39.73	29.15	34.74	33.69	35.21	23.3	22.49	27.38	27.04	48.21	23.39
0.7375	61.72	53.57	43.59	67.2	48.26	47.23	57.94	61.72	53.57	46.11	43.59	57.74	38.3	45.04	52.18	40.49	29.72	35.26	34.19	36.07	23.89	22.84	28.2	27.52	49.05	23.7
0.7388	63.45	54.89	44.28	68.68	49.52	48.09	58.71	63.45	54.89	46.83	44.28	58.8	38.95	45.61	52.74	41.21	30.27	35.78	34.67	36.88	24.47	23.16	28.99	27.97	49.86	24.01
0.7401	65.13	56.14	44.93	70.08	50.71	48.91	59.42	65.13	56.14	47.5	44.93	59.81	39.59	46.14	53.28	41.89	30.81	36.28	35.13	37.64	25.03	23.48	29.75	28.41	50.62	24.29
0.7414	66.7	57.31	45.56	71.35	51.84	49.66	60.1	66.7	57.31	48.13	45.56	60.77	40.17	46.64	53.78	42.53	31.31	36.75	35.56	38.37	25.56	23.78	30.48	28.82	51.34	24.57
0.7427	68.18	58.4	46.15	72.51	52.86	50.37	60.69	68.18	58.4	48.69	46.15	61.66	40.72	47.1	54.23	43.12	31.78	37.18	35.95	39.04	26.06	24.07	31.18	29.21	51.98	24.82
0.744	69.54	59.38	46.69	73.56	53.8	51.01	61.24	69.54	59.38	49.22	46.69	62.48	41.22	47.52	54.63	43.66	32.21	37.57	36.31	39.67	26.51	24.33	31.84	29.57	52.57	25.06
0.7453	70.8	60.31	47.21	74.52	54.68	51.6	61.71	70.8	60.31	49.7	47.21	63.24	41.7	47.89	54.99	44.16	32.62	37.92	36.64	40.26	26.93	24.58	32.45	29.91	53.09	25.28
0.7466	71.95	61.14	47.71	75.38	55.48	52.14	62.16	71.95	61.14	50.15	47.71	63.93	42.13	48.27	55.32	44.61	32.99	38.26	36.97	40.79	27.33	24.82	33.03	30.21	53.61	25.49
0.7479	73.06	61.9	48.16	76.19	56.22	52.65	62.55	73.06	61.9	50.55	48.16	64.57	42.53	48.61	55.63	45.02	33.34	38.56	37.26	41.29	27.69	25.05	33.57	30.5	54.07	25.7
0.7492	74.05	62.6	48.61	76.9	56.92	53.11	62.95	74.05	62.6	50.94	48.61	65.17	42.92	48.95	55.92	45.41	33.66	38.87	37.54	41.75	28.05	25.26	34.08	30.78	54.52	25.89
0.7505	74.99	63.23	49.03	77.55	57.55	53.55	63.31	74.99	63.23	51.3	49.03	65.72	43.28	49.25	56.19	45.75	33.96	39.13	37.8	42.15	28.37	25.47	34.54	31.03	54.91	26.07
0.7518	75.82	63.8	49.42	78.1	58.13	53.95	63.64	75.82	63.8	51.63	49.42	66.24	43.61	49.53	56.44	46.08	34.23	39.4	38.04	42.53	28.67	25.67	34.99	31.26	55.28	26.24
0.7531	76.57	64.32	49.79	78.59	58.65	54.32	63.9	76.57	64.32	51.93	49.79	66.7	43.91	49.77	56.67	46.36	34.49	39.63	38.26	42.88	28.94	25.85	35.39	31.47	55.6	26.4
0.7544	77.25	64.76	50.11	79.03	59.11	54.65	64.12	77.25	64.76	52.2	50.11	67.1	44.19	50.01	56.87	46.62	34.73	39.85	38.47	43.18	29.19	26.03	35.75	31.68	55.89	26.55
0.7557	77.83	65.14	50.39	79.4	59.48	54.94	64.26	77.83	65.14	52.41	50.39	67.42	44.42	50.18	57.01	46.83	34.94	40.01	38.65	43.45	29.4	26.19	36.08	31.86	56.09	26.69
0.757	78.39	65.56	50.68	79.86	59.73	55.2	64.09	78.39	65.56	52.59	50.68	67.62	44.6	50.29	57.16	47.03	35.17	40.06	38.84	43.71	29.49	26.37	36.36	32.04	56.24	26.84
0.7583	79.01	66.13	51.05	80.59	60.02	55.36	63.6	79.01	66.13	52.83	51.05	67.88	44.85	50.36	57.44	47.26	35.42	40.09	39.19	44.03	29.59	26.57	36.51	32.29	56.25	27.05
0.7596	79.97	66.75	51.42	81.59	60.58	55.55	63.96	79.97	66.75	53.27	51.42	68.18	45.09	50.61	57.97	47.39	35.63	40.06	39.63	44.23	29.68	26.81	36.57	32.55	56.45	27.27
0.7609	81.04	67.16	51.75	82.45	61.34	56.05	64.88	81.04	67.16	53.79	51.75	68.64	45.23	51.16	58.57	47.37	35.62	40.11	40	44.17	29.9	27.02	36.56	32.69	56.9	27.44
0.7622	81.93	67.14	51.76	82.74	62.01	56.75	66.6	81.93	67.14	54.26	51.76	69.07	45.25	51.77	58.88	47.28	35.54	40.16	40.06	43.92	30.07	27.15	36.7	32.71	57.43	27.5
0.7635	81.89	67.07	52.17	82.3	62.18	57.11	66.67	81.89	67.07	54.35	52.17	69.34	45.35	52.1	58.83	47.27	35.54	40.51	39.99	43.88	30.39	27.2	36.94	32.71	57.73	27.52
0.7647	81.69	67.09	52.27	81.85	62.19	57.12	66.53	81.69	67.09	54.27	52.27	69.53	45.59	52.04	58.69	47.5	35.75	40.8	40	44.12	30.62	27.28	37.26	32.82	57.77	27.62
0.766	81.66	67.14	52.46	81.64	62.2	57.16	66.44	81.66	67.14	54.22	52.46	69.7	45.82	52.01	58.62	47.77	35.99	41.08	40.03	44.45	30.78	27.39	37.66	32.94	57.86	27.72
0.7673	81.64	67.26	52.66	81.56	62.19	57.17	66.05	81.64	67.26	54.19	52.66	69.77	46.04	51.95	58.55	47.99	36.23	41.33	40.09	44.75	30.94	27.5	37.95	33.09	57.88	27.82
0.7686	81.68	67.39	52.82	81.56	62.24	57.16	65.84	81.68	67.39	54.19	52.82	69.88	46.26	51.9	58.56	48.18	36.45	41.48	40.2	45.02	31.05	27.62	38.2	33.24	57.86	27.95
0.7699	81.79	67.5	53	81.63	62.32	57.21	65.73	81.79	67.5	54.24	53	69.96	46.45	51.89	58.6	48.31	36.64	41.62	40.33	45.21	31.17	27.75	38.37	33.38	57.88	28.07
0.7712	81.96	67.61	53.17	81.72	62.44	57.29	65.79	81.96	67.61	54.3	53.17	70.07	46.61	51.96	58.68	48.42	36.79	41.74	40.45	45.35	31.27	27.87	38.54	33.5	57.95	28.18
0.7724	82.12	67.69	53.31	81.8	62.57	57.43	65.85	82.12	67.69	54.39	53.31	70.18	46.76	52.03	58.78	48.5	36.92	41.84	40.57	45.46	31.37	27.99	38.67	33.61	58.02	28.29
0.7737	82.27	67.77	53.46	81.86	62.7	57.55	65.93	82.27	67.77	54.48	53.46	70.28	46.89	52.13	58.89	48.58	37.04	41.94	40.69	45.54	31.47	28.11	38.8	33.71	58.1	28.41
0.775	82.43	67.84	53.62	81.94	62.82	57.67	65.96	82.43	67.84	54.58	53.62	70.42	47.02	52.23	58.99	48.66	37.15	42.04	40.81	45.64	31.58	28.22	38.93	33.81	58.18	28.51
0.7763	82.58	67.91	53.75	82.03	62.94	57.78	65.99	82.58	67.91	54.67	53.75	70.52	47.15	52.31	59.09	48.72	37.26	42.13	40.92	45.72	31.68	28.34	39.04	33.91	58.25	28.62
0.7776	82.73	67.97	53.9	82.11	63.05	57.91	66.04	82.73	67.97	54.77	53.9	70.63	47.26	52.42	59.19	48.79	37.36	42.23	41.03	45.8	31.79	28.45	39.16	34	58.34	28.72
0.7788	82.87	68.05	54.06	82.18	63.18	58.03	66.11	82.87	68.05	54.86	54.06	70.75	47.39	52.53	59.29	48.86	37.46	42.33	41.14	45.87	31.88	28.57	39.27	34.1	58.42	28.82
0.7801	83.01	68.12	54.17	82.24	63.32	58.14	66.17	83.01	68.12	54.94	54.17	70.85	47.51	52.63	59.4	48.92	37.56	42.42	41.25	45.94	31.98	28.67	39.37	34.18	58.52	28.92
0.7814	83.14	68.17	54.33	82.3	63.42	58.27	66.22	83.14	68.17	55.04	54.33	70.96	47.63	52.73	59.53	48.98	37.66	42.51	41.38	46.02	32.08	28.8	39.47	34.28	58.6	29.03
0.7827	83.27	68.22	54.48	82.37	63.52	58.37	66.3	83.27	68.22	55.12	54.48	71.05	47.73	52.84	59.62	49.03	37.74	42.58	41.47	46.08	32.17	28.9	39.57	34.35	58.67	29.12
0.784	83.4	68.27	54.61	82.44	63.63	58.49	66.34	83.4	68.27	55.21	54.61	71.14	47.84	52.94	59.74	49.09	37.83	42.65	41.59	46.15	32.25	29.01	39.68	34.44	58.75	29.22
0.7852	83.5	68.32	54.74	82.5	63.72	58.61	66.39	83.5	68.32	55.3	54.74	71.21	47.93	53.02	59.85	49.13	37.89	42.68	41.7	46.21	32.31	29.12	39.77	34.51	58.79	29.32
0.7865	83.64	68.39	54.88	82.58	63.85	58.72	66.45	83.64	68.39	55.4	54.88	71.3	48.01	53.13	59.93	49.17	37.94	42.72	41.8	46.28	32.38	29.22	39.88	34.57	58.84	29.4
0.7878	83.75	68.46	55	82.64	63.98	58.82	66.5	83.75	68.46	55.48	55	71.39	48.08	53.21	60.02	49.23	37.98	42.74	41.89	46.36	32.43	29.31	40	34.62	58.88	29.48
0.789	83.88	68.52	55.12	82.71	64.1	58.93	66.57	83.88	68.52	55.56	55.12	71.46	48.17	53.33	60.1	49.27	38.03	42.78	41.98	46.41	32.5	29.41	40.1	34.69	58.96	29.57
0.7903	83.99	68.56	55.27	82.79	64.2	59.04	66.65	83.99	68.56	55.66	55.27	71.54	48.28	53.43	60.22	49.31	38.1	42.85	42.1	46.48	32.59	29.53	40.2	34.76	59.02	29.67
0.7916	84.11	68.58	55.38	82.86	64.28	59.16	66.69	84.11	68.58	55.75	55.38	71.65	48.38	53.55	60.35	49.37	38.19	42.95	42.22	46.54	32.7	29.64	40.29	34.84	59.13	29.77
0.7928	84.22	68.62	55.49	82.91	64.38	59.27	66.76	84.22	68.62	55.83	55.49	71.73	48.51	53.65	60.5	49.41	38.31	43.05	42.34	46.58	32.8	29.76	40.36	34.94	59.21	29.88
0.7941	84.33	68.65	55.64	82.97	64.48	59.4	66.85	84.33	68.65	55.93	55.64	71.83	48.62	53.74	60.6	49.46	38.4	43.13	42.44	46.64	32.89	29.86	40.44	35.02	59.3	29.97
0.7954	84.44	68.69	55.75	83.03	64.58	59.5	66.91	84.44	68.69	56.01	55.75	71.91	48.7	53.85	60.69	49.51	38.46	43.19	42.54	46.69	32.97	29.95	40.54	35.09	59.36	30.06
0.7966	84.55	68.75	55.88	83.09	64.69	59.62	66.96	84.55	68.75	56.1	55.88	72.01	48.79	53.95	60.8	49.57	38.52	43.24	42.64	46.76	33.04	30.06	40.64	35.15	59.42	30.15
0.7979	84.66	68.79	55.99	83.17	64.78	59.7	66.99	84.66	68.79	56.17	55.99	72.08	48.89	54.05	60.92	49.61	38.6	43.3	42.75	46.81	33.12	30.17	40.71	35.23	59.5	30.25
0.7992	84.75	68.83	56.11	83.21	64.86	59.79	67.04	84.75	68.83	56.25	56.11	72.17	48.98	54.14	61.04	49.67	38.67	43.35	42.86	46.89	33.18	30.28	40.81	35.3	59.56	30.34
0.8004	84.83	68.88	56.22	83.25	64.95	59.89	67.08	84.83	68.88	56.33	56.22	72.21	49.07	54.23	61.15	49.68	38.73	43.41	42.96	46.93	33.26	30.38	40.88	35.37	59.62	30.43
0.8017	84.99	68.93	56.33	83.36	65.07	60	67.14	84.99	68.93	56.42	56.33	72.29	49.16	54.34	61.27	49.72	38.8	43.46	43.07	46.98	33.34	30.49	40.97	35.44	59.7	30.52
0.803	85.07	68.95	56.44	83.38	65.15	60.09	67.2	85.07	68.95	56.49	56.44	72.38	49.26	54.46	61.38	49.77	38.87	43.55	43.17	47.03	33.44	30.58	41.05	35.51	59.79	30.61
0.8042	85.18	68.98	56.55	83.45	65.24	60.21	67.28	85.18	68.98	56.56	56.55	72.47	49.36	54.56	61.51	49.82	38.96	43.65	43.28	47.07	33.54	30.7	41.11	35.58	59.9	30.72
0.8055	85.27	69.02	56.65	83.51	65.32	60.3	67.27	85.27	69.02	56.64	56.65	72.53	49.5	54.64	61.64	49.86	39.1	43.75	43.4	47.12	33.63	30.8	41.17	35.7	59.98	30.81
0.8067	85.36	69.06	56.8	83.56	65.39	60.39	67.3	85.36	69.06	56.72	56.8	72.63	49.62	54.72	61.77	49.93	39.2	43.82	43.51	47.19	33.71	30.91	41.25	35.79	60.03	30.91
0.808	85.47	69.12	56.92	83.64	65.48	60.49	67.31	85.47	69.12	56.8	56.92	72.68	49.7	54.82	61.86	49.96	39.27	43.87	43.61	47.24	33.78	31.01	41.31	35.86	60.09	30.99
0.8092	85.54	69.19	57.04	83.69	65.6	60.57	67.37	85.54	69.19	56.87	57.04	72.73	49.73	54.91	61.97	49.99	39.28	43.88	43.7	47.3	33.82	31.1	41.4	35.89	60.13	31.08
0.8105	85.65	69.23	57.13	83.77	65.69	60.67	67.39	85.65	69.23	56.97	57.13	72.77	49.77	54.98	62.03	50.02	39.28	43.86	43.76	47.36	33.82	31.19	41.52	35.91	60.14	31.13
0.8117	85.7	69.34	57.24	83.82	65.82	60.75	67.32	85.7	69.34	57.04	57.24	72.82	49.81	55.05	62.07	50.08	39.27	43.8	43.82	47.46	33.8	31.25	41.68	35.93	60.13	31.17
0.813	85.79	69.46	57.35	83.92	65.96	60.82	67.33	85.79	69.46	57.13	57.35	72.85	49.82	55.13	62.08	50.13	39.22	43.73	43.87	47.57	33.78	31.32	41.86	35.93	60.12	31.2
0.8142	85.83	69.53	57.48	83.96	66.12	60.9	67.43	85.83	69.53	57.25	57.48	72.86	49.83	55.2	62.04	50.14	39.14	43.65	43.87	47.64	33.76	31.35	42.02	35.91	60.08	31.2
0.8155	85.88	69.58	57.58	83.98	66.28	61.01	67.56	85.88	69.58	57.37	57.58	72.93	49.85	55.34	62.02	50.17	39.08	43.65	43.89	47.72	33.79	31.39	42.18	35.9	60.15	31.21
0.8168	85.93	69.57	57.7	83.99	66.37	61.12	67.71	85.93	69.57	57.46	57.7	72.95	49.89	55.47	62.12	50.16	39.05	43.71	43.98	47.72	33.87	31.49	42.26	35.9	60.24	31.28
0.818	86.04	69.56	57.79	84	66.48	61.27	67.89	86.04	69.56	57.55	57.79	73.07	49.98	55.67	62.27	50.19	39.1	43.86	44.1	47.72	34.04	31.6	42.3	35.96	60.43	31.38
0.8192	86.17	69.6	57.97	84.06	66.56	61.41	67.99	86.17	69.6	57.64	57.97	73.15	50.11	55.79	62.47	50.22	39.26	43.99	44.24	47.72	34.14	31.74	42.31	36.07	60.61	31.5
0.8205	86.3	69.69	58.15	84.17	66.59	61.51	67.8	86.3	69.69	57.73	58.15	73.22	50.28	55.85	62.62	50.28	39.44	44.12	44.38	47.78	34.23	31.86	42.33	36.21	60.7	31.62
0.8217	86.38	69.75	58.23	84.24	66.68	61.55	67.85	86.38	69.75	57.77	58.23	73.24	50.38	55.91	62.72	50.32	39.53	44.19	44.49	47.83	34.31	31.96	42.37	36.3	60.75	31.71
0.823	86.47	69.75	58.37	84.26	66.8	61.65	68.03	86.47	69.75	57.89	58.37	73.3	50.45	56.02	62.83	50.33	39.57	44.27	44.59	47.86	34.4	32.05	42.43	36.35	60.84	31.79
0.8242	86.65	69.77	58.46	84.35	66.9	61.77	68.23	86.65	69.77	57.94	58.46	73.38	50.56	56.12	62.99	50.37	39.67	44.35	44.7	47.88	34.47	32.16	42.47	36.43	60.98	31.89
0.8255	86.76	69.83	58.65	84.41	66.97	61.9	68.19	86.76	69.83	58.04	58.65	73.4	50.67	56.26	63.16	50.39	39.78	44.43	44.83	47.88	34.53	32.28	42.49	36.53	61.15	32
0.8267	86.77	69.94	58.83	84.42	67.02	61.97	68.04	86.77	69.94	58.11	58.83	73.45	50.79	56.29	63.29	50.44	39.91	44.53	44.98	47.94	34.62	32.4	42.49	36.63	61.19	32.11
0.8279	86.9	69.96	58.89	84.5	67.1	62.02	68.12	86.9	69.96	58.17	58.89	73.48	50.87	56.37	63.4	50.47	39.97	44.56	45.08	48	34.66	32.49	42.55	36.69	61.26	32.19
0.8292	86.94	70	59.02	84.49	67.21	62.12	68.28	86.94	70	58.26	59.02	73.48	50.92	56.48	63.5	50.47	40	44.61	45.17	48	34.71	32.58	42.57	36.73	61.36	32.26
0.8304	87.04	70.03	59.16	84.56	67.29	62.23	68.36	87.04	70.03	58.35	59.16	73.5	50.98	56.62	63.63	50.46	40.05	44.71	45.28	48	34.78	32.68	42.58	36.78	61.53	32.34
0.8317	87.11	70.08	59.35	84.59	67.38	62.34	68.45	87.11	70.08	58.46	59.35	73.52	51.1	56.69	63.78	50.48	40.16	44.79	45.41	48.01	34.85	32.79	42.58	36.87	61.6	32.45
0.8329	87.23	70.12	59.48	84.65	67.45	62.44	68.54	87.23	70.12	58.53	59.48	73.58	51.19	56.77	63.93	50.51	40.25	44.88	45.54	48.04	34.93	32.9	42.59	36.95	61.7	32.55
0.8341	87.36	70.14	59.61	84.71	67.52	62.54	68.57	87.36	70.14	58.61	59.61	73.58	51.3	56.9	64.08	50.5	40.37	45.01	45.66	48.02	35.05	33.01	42.57	37.05	61.87	32.65
0.8354	87.48	70.19	59.73	84.78	67.6	62.65	68.58	87.48	70.19	58.71	59.73	73.61	51.41	56.95	64.23	50.52	40.48	45.1	45.79	48.03	35.12	33.12	42.57	37.13	61.98	32.75
0.8366	87.61	70.25	59.88	84.87	67.68	62.71	68.59	87.61	70.25	58.75	59.88	73.68	51.54	57.07	64.42	50.57	40.61	45.22	45.95	48.08	35.22	33.25	42.6	37.23	62.11	32.88
0.8378	87.7	70.32	60.04	84.93	67.77	62.81	68.67	87.7	70.32	58.86	60.04	73.72	51.67	57.16	64.57	50.59	40.73	45.33	46.07	48.1	35.31	33.36	42.61	37.34	62.24	32.98
0.8391	87.82	70.37	60.21	84.99	67.86	62.91	68.71	87.82	70.37	58.95	60.21	73.78	51.76	57.23	64.7	50.64	40.82	45.42	46.19	48.14	35.38	33.47	42.64	37.41	62.33	33.08
0.8403	87.95	70.43	60.33	85.06	67.95	63.01	68.73	87.95	70.43	59.04	60.33	73.87	51.87	57.34	64.83	50.7	40.92	45.51	46.31	48.19	35.46	33.57	42.7	37.5	62.46	33.17
0.8415	88.04	70.5	60.43	85.12	68.05	63.09	68.75	88.04	70.5	59.1	60.43	73.93	51.99	57.42	64.95	50.74	41.03	45.6	46.43	48.23	35.54	33.68	42.74	37.6	62.56	33.26
0.8428	88.15	70.55	60.56	85.17	68.13	63.19	68.83	88.15	70.55	59.17	60.56	73.94	52.09	57.51	65.08	50.74	41.12	45.69	46.54	48.24	35.63	33.78	42.75	37.67	62.66	33.35
0.844	88.23	70.59	60.74	85.2	68.22	63.28	68.94	88.23	70.59	59.27	60.74	74.06	52.2	57.64	65.21	50.81	41.22	45.8	46.66	48.31	35.74	33.89	42.83	37.74	62.82	33.44
0.8452	88.34	70.65	60.82	85.27	68.31	63.35	68.95	88.34	70.65	59.33	60.82	74.1	52.31	57.72	65.34	50.83	41.32	45.89	46.77	48.34	35.82	34	42.87	37.83	62.91	33.54
0.8464	88.42	70.71	60.97	85.32	68.38	63.48	68.98	88.42	70.71	59.45	60.97	74.15	52.4	57.81	65.44	50.87	41.4	45.97	46.86	48.38	35.88	34.08	42.92	37.89	63.01	33.61
0.8477	88.51	70.78	61.13	85.39	68.45	63.52	68.99	88.51	70.78	59.51	61.13	74.21	52.5	57.87	65.56	50.92	41.49	46.02	46.97	48.44	35.93	34.18	42.97	37.97	63.07	33.7
0.8489	88.62	70.87	61.22	85.46	68.59	63.62	69.07	88.62	70.87	59.58	61.22	74.3	52.61	57.96	65.66	50.97	41.56	46.07	47.07	48.51	35.99	34.26	43.05	38.05	63.16	33.77
0.8501	88.77	70.89	61.31	85.54	68.68	63.7	69.13	88.77	70.89	59.66	61.31	74.34	52.67	58.09	65.76	51	41.61	46.15	47.16	48.53	36.07	34.36	43.1	38.1	63.29	33.84
0.8513	88.86	70.99	61.45	85.6	68.77	63.82	69.14	88.86	70.99	59.75	61.45	74.38	52.73	58.17	65.86	51.03	41.66	46.2	47.24	48.57	36.12	34.45	43.16	38.14	63.38	33.92
0.8525	88.92	71.03	61.6	85.65	68.84	63.9	69.18	88.92	71.03	59.84	61.6	74.38	52.85	58.19	65.98	51.02	41.76	46.24	47.36	48.58	36.17	34.54	43.17	38.23	63.41	34
0.8538	88.99	71.03	61.67	85.65	68.94	63.95	69.34	88.99	71.03	59.9	61.67	74.48	52.94	58.32	66.08	51.06	41.82	46.32	47.44	48.62	36.27	34.62	43.23	38.29	63.52	34.07
0.855	89.1	71.09	61.76	85.68	69.09	64.07	69.49	89.1	71.09	60	61.76	74.56	53.01	58.41	66.22	51.08	41.87	46.39	47.55	48.63	36.35	34.71	43.29	38.33	63.63	34.14
0.8562	89.2	71.1	61.87	85.74	69.13	64.16	69.6	89.2	71.1	60.08	61.87	74.61	53.07	58.57	66.33	51.1	41.91	46.47	47.62	48.64	36.44	34.79	43.35	38.37	63.79	34.21
0.8574	89.28	71.21	62.04	85.8	69.23	64.28	69.5	89.28	71.21	60.14	62.04	74.68	53.17	58.63	66.41	51.15	41.99	46.55	47.7	48.69	36.51	34.87	43.4	38.44	63.87	34.27
0.8586	89.31	71.28	62.12	85.84	69.29	64.34	69.48	89.31	71.28	60.21	62.12	74.73	53.26	58.71	66.45	51.2	42.07	46.62	47.78	48.76	36.58	34.94	43.45	38.52	63.93	34.34
0.8598	89.46	71.33	62.23	85.94	69.4	64.38	69.56	89.46	71.33	60.26	62.23	74.77	53.34	58.76	66.57	51.22	42.14	46.66	47.88	48.8	36.61	35.02	43.5	38.57	63.99	34.41
0.861	89.54	71.32	62.32	86	69.43	64.49	69.61	89.54	71.32	60.34	62.32	74.76	53.4	58.86	66.63	51.21	42.19	46.73	47.93	48.8	36.69	35.08	43.51	38.62	64.09	34.46
0.8622	89.59	71.44	62.39	86.01	69.55	64.58	69.6	89.59	71.44	60.44	62.39	74.79	53.48	58.92	66.75	51.24	42.26	46.77	48.02	48.84	36.73	35.17	43.57	38.68	64.16	34.54
0.8635	89.65	71.51	62.53	86.07	69.6	64.64	69.55	89.65	71.51	60.48	62.53	74.86	53.58	58.96	66.83	51.3	42.35	46.79	48.12	48.91	36.75	35.26	43.63	38.76	64.2	34.61
0.8647	89.71	71.5	62.63	86.09	69.62	64.65	69.61	89.71	71.5	60.52	62.63	74.91	53.61	58.98	66.93	51.34	42.38	46.82	48.21	48.97	36.8	35.33	43.67	38.79	64.22	34.68
0.8659	89.78	71.55	62.66	86.13	69.74	64.71	69.71	89.78	71.55	60.6	62.66	74.97	53.67	59.12	67.04	51.36	42.42	46.9	48.29	48.98	36.88	35.4	43.71	38.81	64.36	34.75
0.8671	89.8	71.54	62.69	86.09	69.84	64.83	69.81	89.8	71.54	60.69	62.69	75	53.7	59.24	67.14	51.35	42.43	46.97	48.36	48.97	36.97	35.47	43.75	38.84	64.47	34.81
0.8683	89.9	71.57	62.83	86.14	69.94	64.9	69.94	89.9	71.57	60.71	62.83	75.06	53.77	59.38	67.19	51.38	42.49	47.03	48.37	48.97	37.01	35.51	43.8	38.89	64.57	34.83
0.8695	89.97	71.66	62.96	86.17	70.01	65	69.86	89.97	71.66	60.79	62.96	75.07	53.84	59.39	67.28	51.39	42.54	47.05	48.46	48.99	37.04	35.59	43.83	38.94	64.57	34.9
0.8707	90.08	71.71	63.06	86.24	70.05	65.08	69.91	90.08	71.71	60.86	63.06	75.11	53.89	59.44	67.36	51.42	42.59	47.08	48.54	49.04	37.07	35.66	43.87	38.99	64.61	34.95
0.8719	90.15	71.74	63.1	86.29	70.13	65.09	69.9	90.15	71.74	60.87	63.1	75.13	53.98	59.47	67.44	51.44	42.68	47.08	48.6	49.08	37.08	35.72	43.91	39.05	64.63	35.01
0.8731	90.16	71.79	63.21	86.33	70.18	65.21	70	90.16	71.79	60.98	63.21	75.16	54.05	59.6	67.57	51.46	42.73	47.16	48.69	49.11	37.15	35.79	43.94	39.1	64.77	35.08
0.8743	90.25	71.85	63.29	86.38	70.28	65.25	70.05	90.25	71.85	61	63.29	75.21	54.09	59.63	67.64	51.49	42.76	47.17	48.76	49.15	37.18	35.85	43.99	39.13	64.8	35.13
0.8755	90.25	71.85	63.35	86.36	70.33	65.3	70.07	90.25	71.85	61.04	63.35	75.16	54.12	59.72	67.65	51.46	42.79	47.21	48.78	49.13	37.22	35.87	43.99	39.16	64.87	35.15
0.8767	90.25	71.94	63.38	86.32	70.42	65.39	70.06	90.25	71.94	61.12	63.38	75.21	54.16	59.74	67.75	51.49	42.82	47.21	48.86	49.17	37.22	35.94	44.03	39.19	64.9	35.22
0.8779	90.38	71.91	63.5	86.42	70.44	65.4	70.09	90.38	71.91	61.14	63.5	75.19	54.17	59.84	67.79	51.48	42.84	47.26	48.9	49.16	37.27	35.98	44.04	39.21	64.95	35.24
0.8791	90.39	71.95	63.53	86.41	70.49	65.51	70.09	90.39	71.95	61.2	63.53	75.28	54.23	59.87	67.84	51.54	42.89	47.25	48.93	49.23	37.27	36.02	44.11	39.25	64.96	35.27
0.8803	90.41	71.99	63.62	86.38	70.59	65.58	70.15	90.41	71.99	61.28	63.62	75.22	54.26	59.94	67.94	51.5	42.92	47.27	49.01	49.19	37.29	36.09	44.1	39.27	64.99	35.33
0.8815	90.42	72.02	63.72	86.37	70.63	65.63	70.25	90.42	72.02	61.32	63.72	75.25	54.28	59.98	68.04	51.52	42.93	47.29	49.08	49.22	37.31	36.15	44.12	39.28	65.05	35.39
0.8827	90.52	72.01	63.76	86.42	70.65	65.71	70.23	90.52	72.01	61.36	63.76	75.23	54.33	60.08	68.06	51.51	42.96	47.33	49.08	49.2	37.34	36.16	44.13	39.32	65.13	35.4
0.8839	90.58	72.09	63.83	86.46	70.73	65.73	70.21	90.58	72.09	61.38	63.83	75.19	54.4	60.07	68.12	51.49	43.02	47.3	49.13	49.2	37.33	36.2	44.12	39.38	65.12	35.43
0.8851	90.54	72.15	63.87	86.43	70.82	65.79	70.23	90.54	72.15	61.45	63.87	75.22	54.4	60.1	68.22	51.52	43.03	47.29	49.2	49.25	37.32	36.25	44.17	39.38	65.13	35.49
0.8863	90.62	72.13	63.93	86.5	70.86	65.78	70.27	90.62	72.13	61.46	63.93	75.19	54.42	60.16	68.24	51.48	43.04	47.3	49.21	49.22	37.31	36.27	44.15	39.4	65.15	35.51
0.8875	90.59	72.15	64.02	86.4	70.92	65.89	70.35	90.59	72.15	61.53	64.02	75.14	54.43	60.24	68.23	51.46	43.06	47.32	49.2	49.19	37.33	36.26	44.14	39.4	65.19	35.5
0.8886	90.71	72.18	64.06	86.53	70.99	65.96	70.36	90.71	72.18	61.59	64.06	75.19	54.44	60.32	68.3	51.5	43.07	47.34	49.25	49.24	37.35	36.32	44.21	39.43	65.27	35.53
0.8898	90.68	72.24	64.22	86.46	71.06	66.02	70.44	90.68	72.24	61.65	64.22	75.15	54.42	60.34	68.36	51.49	43.06	47.33	49.31	49.24	37.32	36.35	44.21	39.42	65.26	35.57
0.891	90.69	72.26	64.3	86.49	71.06	66	70.45	90.69	72.26	61.66	64.3	75.19	54.43	60.32	68.44	51.54	43.06	47.23	49.37	49.3	37.25	36.4	44.28	39.43	65.23	35.62
0.8922	90.75	72.41	64.32	86.53	71.2	66.01	70.36	90.75	72.41	61.66	64.32	75.18	54.39	60.32	68.41	51.54	43.01	47.13	49.33	49.34	37.16	36.39	44.33	39.4	65.17	35.59
0.8934	90.67	72.47	64.26	86.49	71.26	66.04	70.18	90.67	72.47	61.71	64.26	75.03	54.31	60.32	68.29	51.48	42.91	47.04	49.26	49.33	37.09	36.35	44.37	39.34	65.11	35.53
0.8946	90.58	72.49	64.3	86.39	71.28	66.1	70.2	90.58	72.49	61.79	64.3	74.93	54.19	60.29	68.2	51.43	42.77	46.83	49.21	49.35	36.92	36.32	44.44	39.25	64.94	35.48
0.8957	90.48	72.5	64.35	86.33	71.35	66.1	70.23	90.48	72.5	61.82	64.35	74.77	54.1	60.25	68.07	51.34	42.61	46.64	49.14	49.32	36.76	36.27	44.51	39.14	64.79	35.4
0.8969	90.41	72.48	64.39	86.3	71.45	66.16	70.27	90.41	72.48	61.86	64.39	74.76	53.93	60.28	67.97	51.34	42.4	46.55	49.07	49.35	36.68	36.23	44.61	39	64.72	35.35
0.8981	90.27	72.43	64.3	86.14	71.51	66.08	70.39	90.27	72.43	61.86	64.3	74.75	53.88	60.28	67.82	51.33	42.29	46.44	48.93	49.38	36.6	36.14	44.73	38.94	64.66	35.24
0.8993	90.3	72.42	64.52	86.09	71.62	66.18	70.63	90.3	72.42	61.92	64.52	74.67	53.89	60.32	67.84	51.27	42.23	46.41	48.95	49.32	36.61	36.15	44.71	38.93	64.59	35.25
0.9005	90.22	72.38	64.4	85.98	71.68	66.21	70.74	90.22	72.38	61.93	64.4	74.67	53.87	60.42	67.93	51.24	42.19	46.46	49	49.27	36.64	36.18	44.71	38.9	64.69	35.27
0.9016	90.26	72.33	64.53	85.88	71.71	66.27	70.99	90.26	72.33	61.99	64.53	74.69	53.9	60.71	68.14	51.22	42.24	46.63	49.11	49.2	36.8	36.27	44.65	38.94	64.97	35.35
0.9028	90.28	72.41	64.58	85.88	71.76	66.38	70.84	90.28	72.41	62	64.58	74.7	53.96	60.77	68.34	51.24	42.35	46.73	49.22	49.16	36.84	36.36	44.57	39	65.11	35.46
0.904	90.15	72.42	64.65	85.7	71.61	66.38	70.54	90.15	72.42	61.98	64.65	74.75	54.07	60.77	68.42	51.31	42.52	46.77	49.31	49.24	36.84	36.44	44.56	39.11	65.18	35.52
0.9052	90.16	72.61	64.72	85.74	71.71	66.43	70.25	90.16	72.61	62.07	64.72	74.66	54.1	60.68	68.34	51.3	42.58	46.69	49.28	49.27	36.76	36.41	44.55	39.13	65.05	35.51
0.9063	90.14	72.65	64.76	85.72	71.76	66.43	70.27	90.14	72.65	62.13	64.76	74.49	54.05	60.53	68.27	51.19	42.52	46.5	49.27	49.24	36.59	36.38	44.51	39.08	64.8	35.48
0.9075	89.94	72.52	64.66	85.49	71.76	66.29	70.4	89.94	72.52	62.05	64.66	74.44	53.94	60.55	68.25	51.19	42.37	46.43	49.22	49.27	36.53	36.35	44.6	38.97	64.77	35.45
0.9087	89.88	72.53	64.65	85.38	71.88	66.3	70.59	89.88	72.53	62.03	64.65	74.48	53.79	60.67	68.29	51.2	42.19	46.38	49.23	49.3	36.47	36.35	44.71	38.87	64.74	35.43
0.9098	89.72	72.55	64.84	85.18	71.91	66.44	70.76	89.72	72.55	62.09	64.84	74.44	53.8	60.75	68.22	51.18	42.19	46.39	49.18	49.28	36.49	36.33	44.73	38.89	64.82	35.38
0.911	89.65	72.55	64.82	85.14	71.9	66.56	70.55	89.65	72.55	62.16	64.82	74.25	53.73	60.75	68.27	51.04	42.11	46.33	49.24	49.18	36.44	36.37	44.64	38.84	64.79	35.42
0.9122	89.66	72.57	64.88	85.19	71.93	66.48	70.57	89.66	72.57	62.11	64.88	74.29	53.73	60.64	68.27	51.11	42.1	46.24	49.22	49.23	36.32	36.37	44.71	38.84	64.63	35.41
0.9134	89.79	72.54	64.85	85.29	71.94	66.63	70.53	89.79	72.54	62.26	64.85	74.3	53.75	60.74	68.24	51.1	42.12	46.26	49.24	49.27	36.35	36.36	44.75	38.84	64.64	35.41
0.9145	89.67	72.56	64.83	85.14	72.06	66.75	70.6	89.67	72.56	62.38	64.83	74.24	53.78	60.89	68.28	51.08	42.12	46.26	49.25	49.23	36.35	36.38	44.76	38.87	64.68	35.43
0.9157	89.75	72.49	64.94	85.25	72.11	66.67	70.7	89.75	72.49	62.35	64.94	74.1	53.69	60.96	68.32	50.97	42.01	46.35	49.3	49.12	36.41	36.41	44.65	38.79	64.81	35.44
0.9169	89.9	72.54	65.02	85.29	72.21	66.73	70.84	89.9	72.54	62.43	65.02	74.11	53.65	60.94	68.42	50.96	42.04	46.39	49.37	49.09	36.46	36.47	44.57	38.78	64.89	35.51
0.918	89.87	72.52	65.2	85.23	72.18	66.86	70.99	89.87	72.52	62.51	65.2	74.16	53.85	61.02	68.59	50.98	42.25	46.5	49.46	49.08	36.53	36.53	44.51	38.95	65.06	35.58
0.9192	90.02	72.56	65.39	85.33	72.17	66.83	70.99	90.02	72.56	62.45	65.39	74.08	54	61.19	68.78	50.94	42.44	46.71	49.59	48.99	36.65	36.62	44.34	39.09	65.33	35.69
0.9203	90.1	72.69	65.67	85.41	72.18	66.82	71.04	90.1	72.69	62.42	65.67	74.09	54	61.13	68.93	50.97	42.51	46.68	49.71	49.02	36.58	36.71	44.29	39.13	65.29	35.78
0.9215	90.08	72.7	65.6	85.49	72.16	66.88	70.8	90.08	72.7	62.43	65.6	73.98	54.17	61.2	69.07	50.94	42.69	46.76	49.81	48.99	36.6	36.77	44.19	39.26	65.42	35.85
0.9227	90.08	72.7	65.62	85.5	72.24	66.92	70.88	90.08	72.7	62.49	65.62	73.87	54.11	61.02	69.03	50.88	42.63	46.58	49.81	48.93	36.43	36.79	44.14	39.24	65.14	35.85
0.9238	90.06	72.63	65.77	85.48	72.21	66.97	71.07	90.06	72.63	62.57	65.77	73.71	53.95	61.12	69.03	50.81	42.48	46.58	49.81	48.89	36.4	36.79	44.11	39.15	65.22	35.84
0.925	89.91	72.86	65.65	85.39	72.38	67.05	70.81	89.91	72.86	62.69	65.65	73.74	53.86	60.91	68.94	50.87	42.4	46.36	49.74	48.97	36.14	36.74	44.21	39.08	64.99	35.79
0.9261	89.89	72.87	65.69	85.51	72.33	67.02	70.53	89.89	72.87	62.69	65.69	73.51	53.73	60.81	68.78	50.8	42.28	46.17	49.67	48.99	35.96	36.7	44.21	39.01	64.84	35.72
0.9273	89.81	72.94	65.64	85.47	72.33	66.97	70.23	89.81	72.94	62.75	65.64	73.21	53.54	60.67	68.42	50.67	42.09	45.93	49.45	48.94	35.73	36.55	44.2	38.87	64.54	35.56
0.9285	89.57	73.05	65.56	85.39	72.37	66.84	69.83	89.57	73.05	62.72	65.56	72.81	53.44	60.56	68.18	50.49	41.92	45.68	49.33	48.91	35.52	36.47	44.23	38.74	64.29	35.44
0.9296	89.31	73.01	65.56	85.28	72.32	66.75	69.84	89.31	73.01	62.74	65.56	72.55	52.93	60.07	67.57	50.45	41.4	45.2	48.97	48.95	35.02	36.22	44.4	38.36	63.71	35.14
0.9308	88.75	72.91	65.41	84.98	72.13	66.38	69.66	88.75	72.91	62.46	65.41	72.33	52.6	59.75	67.04	50.38	41	44.75	48.67	49.04	34.61	36	44.65	38.09	63.09	34.87
0.9319	88.15	72.42	65.33	84.58	71.84	66.29	69.82	88.15	72.42	62.45	65.33	71.83	52.42	59.36	66.48	50.18	40.56	44.46	48.32	48.96	34.37	35.75	44.68	37.84	62.54	34.59
0.9331	87.43	72.26	65.13	83.93	71.84	65.95	70.27	87.43	72.26	62.26	65.13	71.2	51.83	59.13	65.99	49.77	39.88	44.14	47.9	48.58	34	35.48	44.62	37.3	61.91	34.25
0.9342	87.1	71.69	64.66	83.59	71.54	66.07	70.02	87.1	71.69	62.6	64.66	70.74	51.32	58.12	65.87	49.37	39.2	43.27	47.85	48.29	33.19	35.44	44.51	36.8	60.49	34.18
0.9354	86.88	71.87	64.72	83.5	72.06	66.28	70.22	86.88	71.87	62.75	64.72	70.72	51.03	58.45	65.58	49.37	38.88	43.54	47.64	48.18	33.47	35.28	44.52	36.59	60.92	34
0.9365	86.98	71.52	64.94	83.49	71.97	66.39	70.96	86.98	71.52	63	64.94	70.38	51.01	58.64	65.86	49.01	38.88	43.65	47.79	47.72	33.57	35.38	44.05	36.62	61.14	34.11
0.9377	87.14	71.44	65.24	83.56	71.95	66.54	71.15	87.14	71.44	63.06	65.24	70.33	51.31	59.17	66.11	48.97	39.28	43.97	47.91	47.58	33.71	35.46	43.86	36.98	61.83	34.2
0.9388	87.67	71.84	65.62	84.07	72.13	66.9	71.19	87.67	71.84	63.21	65.62	70.69	51.6	59.7	66.33	49.24	39.6	44.4	48.05	47.75	33.88	35.55	43.8	37.28	62.61	34.31
0.94	87.79	72.27	65.88	84.22	72.15	66.83	70.5	87.79	72.27	63.05	65.88	70.67	51.52	59.68	66.54	49.32	39.73	44.35	48.17	47.9	33.79	35.6	43.7	37.27	62.62	34.42
0.9411	87.83	72.11	65.97	84.43	71.77	66.86	69.88	87.83	72.11	63.13	65.97	70.26	51.57	59.08	66.5	49.16	39.79	44.02	48.22	47.75	33.5	35.59	43.33	37.34	62.07	34.44
0.9423	87.62	72.16	65.94	84.24	71.86	66.52	70.29	87.62	72.16	62.79	65.94	70.11	51.42	59.01	66.29	49.12	39.67	43.9	48.07	47.77	33.35	35.48	43.32	37.25	62	34.32
0.9434	87.16	71.92	66.02	84.01	71.9	66.43	70.56	87.16	71.92	62.99	66.02	69.45	51.2	59.4	66.14	48.84	39.43	44	47.95	47.49	33.38	35.34	43.07	37.07	62.17	34.19
0.9445	86.94	71.43	65.54	83.84	71.56	66.3	70.26	86.94	71.43	62.89	65.54	68.74	50.82	59.01	66.17	48.34	39.09	43.74	47.96	47.01	33.09	35.36	42.58	36.88	61.65	34.17
0.9457	86.89	71.4	65.93	83.86	71.36	66.35	70.8	86.89	71.4	62.77	65.93	69.16	50.75	58.77	66.17	48.65	39	43.42	47.86	47.21	32.81	35.27	42.83	36.83	61.4	34.09
0.9468	86.77	71.43	66.22	83.76	71.39	66.66	70.82	86.77	71.43	63.16	66.22	68.7	50.48	58.88	66.06	48.33	38.84	43.54	47.78	46.93	32.78	35.19	42.51	36.64	61.48	34.02
0.948	86.85	71.62	66.34	83.86	71.58	66.62	71.06	86.85	71.62	63.13	66.34	68.07	50.78	58.61	65.9	47.94	39.1	43.48	47.64	46.61	32.48	35.1	42.02	36.9	61.54	33.94
0.9491	86.55	71.62	66.15	83.77	71.59	66.85	70.41	86.55	71.62	63.46	66.15	68.23	50.54	58.6	65.91	48.1	39	43.31	47.68	46.68	32.33	35.05	42.02	36.83	61.44	33.91
0.9503	86.25	71.25	66.07	83.57	71.21	66.32	70.3	86.25	71.25	63.07	66.07	67.84	50.19	58.47	65.98	47.94	38.8	43.45	47.68	46.5	32.37	34.97	41.7	36.64	61.61	33.87
0.9514	85.99	71.44	66.31	83.37	71.48	66.5	70.72	85.99	71.44	63.2	66.31	67.38	50.12	58.74	65.95	47.72	38.73	43.51	47.62	46.24	32.24	34.9	41.45	36.6	61.81	33.81
0.9525	85.7	71.34	67	83.06	71.22	66.42	70.82	85.7	71.34	63.15	67	67.01	49.75	58.12	65.51	47.52	38.46	43.22	47.32	46.04	31.84	34.62	41.1	36.32	61.45	33.57
0.9537	85.64	71.25	66.6	82.96	70.96	66.47	70.7	85.64	71.25	63.19	66.6	66.45	49.93	58.24	65.62	47.18	38.63	43.25	47.36	45.71	31.79	34.61	40.72	36.48	61.45	33.57
0.9548	85.66	71.01	66.92	83.08	70.8	66.37	70.94	85.66	71.01	63.04	66.92	65.92	49.71	58.6	65.23	46.77	38.49	43.39	47.07	45.31	31.74	34.36	40.25	36.35	61.78	33.35
0.956	85.23	70.65	66.52	82.77	70.36	66.24	70.41	85.23	70.65	63.11	66.52	65.9	49.87	57.96	65.41	46.83	38.72	42.95	47.09	45.34	31.31	34.37	40.14	36.6	61.07	33.36
0.9571	85.23	70.43	66.92	82.98	70.15	66.46	70.86	85.23	70.43	63.27	66.92	65.34	49.75	58.07	65.21	46.52	38.71	43.17	47.01	44.97	31.38	34.24	39.67	36.56	61.46	33.28
0.9582	85.03	70.74	66.8	82.99	70.46	66.47	70.54	85.03	70.74	63.36	66.8	65.02	49.66	57.95	65.13	46.42	38.57	43.04	46.88	44.82	31.25	34.12	39.51	36.54	61.29	33.19
0.9594	84.79	70.26	66.72	82.79	70.22	66.42	70.47	84.79	70.26	63.4	66.72	64.7	49.2	57.59	65.4	46.2	38.33	42.89	47	44.55	31.02	34.14	39.12	36.22	61.1	33.24
0.9605	84.67	70.61	66.8	82.59	70.5	66.48	70.62	84.67	70.61	63.45	66.8	64.86	49.33	57.8	65.43	46.35	38.44	42.95	47	44.61	30.85	34.11	39.1	36.42	61.15	33.23
0.9616	84.65	70.74	67.03	82.61	70.55	66.54	70.76	84.65	70.74	63.49	67.03	64.48	49.48	58.11	65.26	45.98	38.67	43.31	46.88	44.29	31.09	34	38.8	36.52	61.8	33.13
0.9628	84.53	70.42	67.24	82.31	70.24	66.17	70.59	84.53	70.42	63.22	67.24	64.47	49.46	58.29	65.41	46.01	38.72	43.48	46.9	44.27	31.2	33.97	38.66	36.57	62.04	33.15
0.9639	84.72	70.4	67.31	82.53	70.07	66.45	70.62	84.72	70.4	63.36	67.31	64.48	49.46	57.75	65.54	46.07	38.84	43	47.03	44.36	30.85	34	38.63	36.59	61.41	33.21
0.965	85	70.4	67.4	82.74	70.16	66.59	70.98	85	70.4	63.32	67.4	64.25	49.44	58.12	65.36	45.97	38.81	43.38	46.91	44.18	31.06	33.88	38.43	36.61	61.99	33.13
0.9662	84.84	70.17	67.48	82.57	69.95	66.36	71.15	84.84	70.17	63.08	67.48	64.11	49.53	57.88	65.75	45.84	39.04	43.27	47.14	44.01	30.9	34.03	38.16	36.79	61.74	33.32
0.9673	84.97	70.51	67.38	82.78	70.15	66.73	70.84	84.97	70.51	63.5	67.38	63.97	49.65	57.84	65.83	45.79	39.24	43.39	47.15	43.88	30.91	34.01	37.95	36.95	61.88	33.32
0.9684	85.23	70.46	67.72	83.08	69.97	66.46	71.07	85.23	70.46	63.24	67.72	64.27	49.66	58.14	66.21	45.98	39.34	43.7	47.35	44.05	31.05	34.13	37.98	36.97	62.33	33.49
0.9696	85.16	70.33	67.86	82.99	69.77	66.48	70.98	85.16	70.33	63.33	67.86	64.01	49.83	58.12	66.42	45.83	39.58	43.67	47.44	43.87	30.97	34.18	37.73	37.17	62.22	33.56
0.9707	84.65	70.34	67.7	82.4	69.83	66.64	70.65	84.65	70.34	63.58	67.7	64.1	49.48	57.97	66.27	45.91	39.39	43.6	47.35	44.06	30.9	34.12	37.74	36.97	62.25	33.49
0.9718	84.48	70.34	67.44	82.26	69.72	66.48	70.14	84.48	70.34	63.33	67.44	63.87	49.66	58.1	66.1	45.71	39.48	43.64	47.29	43.88	30.91	34.04	37.64	37.04	62.32	33.44
0.973	84.41	70.45	67.89	82.21	69.77	66.35	70.69	84.41	70.45	63.32	67.89	63.67	49.59	57.61	66.13	45.67	39.43	43.27	47.33	43.78	30.62	34.03	37.5	37.01	61.75	33.43
0.9741	84.57	70.34	67.73	82.61	69.77	66.67	70.55	84.57	70.34	63.47	67.73	63.59	49.49	57.64	65.91	45.61	39.31	43.38	47.21	43.64	30.73	33.91	37.49	36.9	61.96	33.34
0.9752	84.84	70.09	67.68	82.7	69.56	66.48	70.54	84.84	70.09	63.51	67.68	63.63	49.39	57.46	65.68	45.64	39.29	43.23	46.97	43.66	30.59	33.78	37.58	36.87	61.7	33.21
0.9763	84.59	70.33	67.34	82.54	69.76	66.46	70.31	84.59	70.33	63.33	67.34	63.21	49.47	57.7	66.09	45.31	39.36	43.39	47.19	43.43	30.74	33.91	37.27	36.95	61.78	33.33
0.9775	84.44	70.15	67.42	82.51	69.44	66.41	70.32	84.44	70.15	63.39	67.42	63.24	49.34	57.49	65.92	45.3	39.28	43.2	47.01	43.39	30.6	33.8	37.2	36.85	61.52	33.19
0.9786	83.98	69.84	67.8	81.93	69.3	66.19	70.75	83.98	69.84	62.94	67.8	63.36	49.28	57.5	66.15	45.34	39.27	43.14	47.2	43.51	30.58	33.91	37.23	36.9	61.49	33.33
0.9797	84.37	69.84	67.86	82.45	69.27	65.94	70.96	84.37	69.84	62.97	67.86	63.15	49.48	57.63	66.06	45.16	39.48	43.39	47.23	43.29	30.68	33.93	37.04	37	61.71	33.4
0.9808	84.4	69.81	68	82.37	69.41	65.81	70.98	84.4	69.81	62.99	68	63.58	49.28	57.39	66.36	45.56	39.36	43.13	47.39	43.58	30.57	34.05	37.22	36.89	61.4	33.56
0.982	83.82	70.08	68.13	81.83	69.63	65.82	70.97	83.82	70.08	63	68.13	63.24	49.24	57.66	65.93	45.2	39.33	43.36	47.01	43.23	30.77	33.75	36.9	36.82	61.73	33.32
0.9831	83.97	69.69	67.71	82.16	68.98	66.11	70.44	83.97	69.69	63.12	67.71	63.56	49.3	57.82	66.18	45.44	39.41	43.65	47.12	43.38	30.99	33.87	37.03	36.8	62.17	33.42
0.9842	84.18	69.98	67.97	82.24	69.34	66.43	70.54	84.18	69.98	63.36	67.97	63.72	49.47	57.7	66.47	45.53	39.74	43.56	47.36	43.44	30.92	34.03	37.17	37.08	61.94	33.53
0.9854	83.51	69.52	67.5	81.49	68.94	66.14	70.07	83.51	69.52	63.16	67.5	63.58	49.92	57.72	66.13	45.33	40.03	43.87	47.03	43.28	31.06	33.76	36.96	37.35	62.32	33.32
0.9865	83.54	69.62	67.81	81.43	68.91	65.71	70.36	83.54	69.62	62.76	67.81	63.45	49.95	57	66.23	45.24	40.09	43.3	47.23	43.16	30.67	33.9	36.9	37.4	61.44	33.47
0.9876	83.78	69.35	67.84	81.44	68.61	65.78	70.29	83.78	69.35	62.72	67.84	63.41	49.49	57.45	66.76	45.18	39.69	43.58	47.61	43.14	30.86	34.12	36.77	37.06	61.83	33.72
0.9887	83.69	69.54	68.04	81.63	68.78	65.9	70.68	83.69	69.54	62.9	68.04	64.03	49.33	57.14	66.67	45.73	39.61	43.33	47.63	43.54	30.72	34.13	37.19	36.98	61.33	33.82
0.9899	83.48	69.71	67.87	81.58	69	65.66	70.72	83.48	69.71	62.74	67.87	63.44	49.19	57.31	66.47	45.35	39.55	43.49	47.27	43.2	30.87	33.86	36.86	36.83	61.51	33.61
0.9909	83.61	69.58	67.9	81.65	68.79	65.82	70.68	83.61	69.58	62.89	67.9	65.28	51.06	60.17	66.77	46.49	40.38	44.87	47.43	43.86	31.69	33.96	37.81	37.23	64.28	33.44
0.9947	83.6	69.58	68	81.55	68.87	66.08	70.78	83.6	69.58	63.13	68	65.7	51.39	60.42	67.03	46.75	40.71	45.09	47.68	44.09	31.94	34.19	38.06	37.47	64.48	33.67
0.9985	83.94	69.79	68.2	81.7	69.15	66.21	71.06	83.94	69.79	63.1	68.2	66.18	51.7	60.72	67.31	47.02	41.01	45.33	47.95	44.35	32.24	34.45	38.39	37.7	64.73	33.92
1.0023	84.37	70.05	68.35	82	69.49	66.43	71.22	84.37	70.05	63.25	68.35	66.67	52.01	61.04	67.58	47.29	41.26	45.56	48.21	44.63	32.55	34.7	38.72	37.9	65	34.14
1.0061	84.64	70.24	68.48	82.12	69.75	66.56	71.31	84.64	70.24	63.3	68.48	67.19	52.34	61.36	67.86	47.57	41.51	45.8	48.47	44.91	32.88	34.96	39.09	38.1	65.27	34.38
1.0099	84.9	70.41	68.62	82.23	70	66.7	71.44	84.9	70.41	63.37	68.62	67.77	52.68	61.69	68.16	47.88	41.78	46.06	48.75	45.22	33.25	35.26	39.49	38.33	65.59	34.64
1.0137	85.2	70.62	68.77	82.37	70.29	66.83	71.62	85.2	70.62	63.43	68.77	68.37	53.05	62.05	68.48	48.2	42.08	46.34	49.08	45.55	33.64	35.59	39.91	38.57	65.9	34.93
1.0175	85.55	70.84	68.9	82.57	70.58	67.02	71.81	85.55	70.84	63.52	68.9	69	53.44	62.45	68.82	48.55	42.41	46.64	49.42	45.89	34.05	35.94	40.35	38.83	66.22	35.25
1.0213	85.94	71.06	69.08	82.8	70.89	67.22	72.03	85.94	71.06	63.63	69.08	69.66	53.86	62.84	69.2	48.91	42.75	46.95	49.8	46.27	34.5	36.32	40.82	39.12	66.58	35.6
1.0252	86.33	71.28	69.23	83.06	71.19	67.41	72.24	86.33	71.28	63.73	69.23	70.31	54.28	63.21	69.55	49.28	43.09	47.26	50.16	46.64	34.94	36.7	41.29	39.4	66.89	35.94
1.0289	86.72	71.48	69.35	83.32	71.47	67.57	72.42	86.72	71.48	63.82	69.35	70.93	54.68	63.56	69.89	49.63	43.43	47.56	50.52	47	35.38	37.07	41.75	39.68	67.2	36.27
1.0328	87.07	71.67	69.46	83.54	71.72	67.72	72.59	87.07	71.67	63.9	69.46	71.55	55.06	63.9	70.21	49.97	43.75	47.86	50.87	47.36	35.83	37.44	42.19	39.95	67.49	36.59
1.0366	87.39	71.83	69.54	83.74	71.94	67.84	72.69	87.39	71.83	63.96	69.54	72.09	55.42	64.21	70.5	50.26	44.02	48.13	51.18	47.67	36.24	37.76	42.6	40.18	67.75	36.87
1.0403	87.68	71.98	69.65	83.92	72.16	67.96	72.78	87.68	71.98	64.03	69.65	72.62	55.75	64.49	70.8	50.54	44.27	48.39	51.49	47.96	36.64	38.09	42.99	40.39	68.01	37.14
1.0442	87.93	72.16	69.76	84.07	72.37	68.08	72.87	87.93	72.16	64.11	69.76	73.12	56.07	64.77	71.07	50.81	44.51	48.65	51.78	48.25	37.03	38.4	43.36	40.6	68.27	37.41
1.0479	88.17	72.31	69.86	84.24	72.58	68.2	72.96	88.17	72.31	64.18	69.86	73.57	56.36	65.04	71.32	51.05	44.73	48.87	52.05	48.5	37.38	38.69	43.71	40.79	68.5	37.65
1.0518	88.39	72.47	69.97	84.39	72.77	68.33	73.08	88.39	72.47	64.27	69.97	74.02	56.63	65.32	71.58	51.29	44.95	49.09	52.32	48.76	37.71	38.99	44.06	40.99	68.75	37.9
1.0556	88.61	72.58	70.07	84.54	72.93	68.44	73.19	88.61	72.58	64.35	70.07	74.37	56.87	65.55	71.8	51.47	45.13	49.27	52.57	48.97	37.99	39.24	44.34	41.15	68.96	38.12
1.0593	88.78	72.69	70.19	84.66	73.1	68.53	73.24	88.78	72.69	64.43	70.19	74.65	57.09	65.78	71.99	51.65	45.29	49.44	52.8	49.16	38.26	39.49	44.59	41.31	69.14	38.33
1.0631	88.9	72.77	70.29	84.77	73.22	68.6	73.25	88.9	72.77	64.49	70.29	74.84	57.27	65.92	72.14	51.77	45.41	49.57	52.99	49.32	38.48	39.7	44.78	41.42	69.25	38.49
1.0669	88.98	72.84	70.42	84.84	73.32	68.65	73.32	88.98	72.84	64.55	70.42	75.04	57.42	66.05	72.26	51.87	45.5	49.68	53.16	49.44	38.66	39.88	44.94	41.52	69.34	38.64
1.0707	89.03	72.9	70.55	84.9	73.4	68.71	73.42	89.03	72.9	64.62	70.55	75.27	57.53	66.16	72.36	51.99	45.61	49.78	53.3	49.58	38.79	40.06	45.11	41.61	69.47	38.78
1.0745	89.06	72.94	70.61	84.94	73.45	68.75	73.53	89.06	72.94	64.66	70.61	74.88	57.61	66.25	72.41	52.07	45.67	49.84	53.4	49.67	38.88	40.2	45.23	41.69	69.54	38.9
1.0783	89.02	72.96	70.66	84.93	73.46	68.78	73.55	89.02	72.96	64.65	70.66	75.31	57.62	66.28	72.4	52.09	45.67	49.84	53.46	49.7	38.91	40.28	45.28	41.71	69.53	38.96
1.0821	88.96	72.94	70.75	84.92	73.47	68.78	73.57	88.96	72.94	64.67	70.75	75.22	57.58	66.29	72.36	52.05	45.61	49.81	53.48	49.7	38.88	40.32	45.28	41.69	69.51	38.98
1.0859	88.83	72.9	70.83	84.86	73.44	68.77	73.56	88.83	72.9	64.67	70.83	75.06	57.48	66.27	72.27	51.96	45.49	49.74	53.43	49.64	38.8	40.3	45.23	41.63	69.48	38.94
1.0897	88.67	72.83	70.85	84.78	73.38	68.74	73.58	88.67	72.83	64.67	70.85	74.81	57.32	66.2	72.12	51.85	45.34	49.6	53.35	49.55	38.63	40.25	45.16	41.53	69.35	38.88
1.0935	88.45	72.74	70.81	84.65	73.3	68.7	73.57	88.45	72.74	64.66	70.81	74.49	57.08	66.05	71.91	51.71	45.12	49.35	53.2	49.44	38.36	40.16	45.07	41.39	69.09	38.76
1.0973	88.16	72.67	70.79	84.49	73.24	68.64	73.52	88.16	72.67	64.66	70.79	74.12	56.77	65.86	71.62	51.55	44.82	49.05	53.01	49.34	38.03	40.02	45	41.2	68.76	38.61
1.1011	87.82	72.57	70.76	84.28	73.17	68.57	73.5	87.82	72.57	64.66	70.76	73.72	56.42	65.64	71.26	51.38	44.47	48.7	52.78	49.22	37.67	39.85	44.93	40.98	68.37	38.43
1.1049	87.44	72.45	70.69	84.03	73.05	68.53	73.48	87.44	72.45	64.67	70.69	73.28	56.08	65.4	70.85	51.23	44.16	48.36	52.53	49.1	37.3	39.67	44.85	40.76	67.95	38.26
1.1087	86.98	72.3	70.49	83.72	72.9	68.44	73.53	86.98	72.3	64.63	70.49	72.8	55.76	65.01	70.25	51.14	43.93	47.94	52.2	49.04	36.87	39.44	44.85	40.58	67.28	38.04
1.1124	86.33	72.13	70.22	83.3	72.71	68.28	73.48	86.33	72.13	64.57	70.22	72.2	55.38	64.45	69.33	50.98	43.59	47.42	51.67	49.01	36.36	39.06	44.93	40.32	66.34	37.63
1.1162	85.38	71.92	69.96	82.65	72.5	68	73.13	85.38	71.92	64.42	69.96	71.32	54.7	63.53	68.07	50.68	42.79	46.6	50.85	48.97	35.55	38.44	45.13	39.72	64.86	36.95
1.12	84.22	71.63	69.81	81.85	72.35	67.65	72.45	84.22	71.63	64.22	69.81	70.11	53.51	62.4	66.8	50.04	41.22	45.52	49.86	48.66	34.35	37.64	45.2	38.58	63.28	36.06
1.1238	83.18	71.21	69.89	81.11	72.09	67.34	71.66	83.18	71.21	64.03	69.89	68.8	52.2	61.6	65.94	49.19	39.51	44.61	48.99	48	33.08	36.86	44.76	37.34	62.45	35.25
1.1276	82.34	70.81	69.8	80.55	71.61	67.15	71.42	82.34	70.81	63.95	69.8	67.56	51.39	61.19	65.52	48.46	38.91	44.02	48.47	47.17	32.1	36.31	43.74	36.82	62.33	34.82
1.1314	81.36	70.23	70.06	79.86	70.96	66.82	71.15	81.36	70.23	63.8	70.06	65.99	50.61	60.87	65.13	47.46	38.26	43.76	47.88	46.1	31.4	35.58	42.22	36.33	62.42	34.23
1.1352	80.05	69.57	69.94	78.92	69.89	66.49	71.09	80.05	69.57	63.62	69.94	64.28	49.87	60.2	64.68	46.55	38.14	43.22	47.3	44.97	30.41	34.88	40.54	36.09	62.05	33.78
1.1389	78.4	68.66	69.61	77.66	68.79	65.99	71.03	78.4	68.66	63.33	69.61	62.42	49.05	59.29	63.73	45.58	37.69	42.56	46.44	43.91	29.42	33.98	39.1	35.62	61.16	33.04
1.1427	76.51	67.77	69.33	76.13	67.53	65.29	70.49	76.51	67.77	62.91	69.33	60.58	48.16	58.24	62.62	44.61	37.15	41.83	45.55	42.91	28.44	33.05	37.78	35.07	60.11	32.28
1.1465	74.26	66.6	69.06	74.23	66.06	64.43	69.68	74.26	66.6	62.37	69.06	58.34	46.85	56.84	61.35	43.28	36.15	40.87	44.43	41.65	27.11	31.93	36.16	34.12	58.93	31.28
1.1503	72.63	65.58	69.04	72.79	64.88	63.76	69.1	72.63	65.58	61.91	69.04	56.58	45.67	55.98	60.66	42.03	35.26	40.3	43.57	40.31	26.16	31.03	34.61	33.28	58.68	30.51
1.1541	71.71	64.89	68.93	71.97	63.96	63.36	68.87	71.71	64.89	61.62	68.93	55.51	45.12	55.39	60.46	41.32	35.17	40.02	43.18	39.41	25.59	30.54	33.43	33.05	58.45	30.19
1.1578	71.17	64.38	68.74	71.43	63.26	63.13	68.84	71.17	64.38	61.38	68.74	54.84	44.84	55.04	60.42	40.86	35.31	39.95	42.95	38.78	25.29	30.2	32.56	33	58.39	30.01
1.1616	70.69	63.99	68.51	70.92	62.7	62.91	68.75	70.69	63.99	61.12	68.51	54.39	44.73	54.69	60.4	40.59	35.52	39.89	42.81	38.39	25.11	29.96	31.95	33.03	58.15	29.9
1.1654	70.22	63.69	68.22	70.36	62.24	62.7	68.63	70.22	63.69	60.88	68.22	54.1	44.67	54.44	60.37	40.42	35.69	39.85	42.68	38.12	24.97	29.75	31.55	33.04	57.95	29.8
1.1692	69.74	63.41	67.9	69.76	61.87	62.5	68.49	69.74	63.41	60.62	67.9	53.86	44.62	54.21	60.27	40.31	35.79	39.77	42.55	37.95	24.86	29.56	31.27	33.01	57.68	29.69
1.1729	69.3	63.19	67.59	69.2	61.57	62.34	68.36	69.3	63.19	60.4	67.59	53.68	44.57	54.02	60.18	40.22	35.86	39.69	42.41	37.82	24.75	29.39	31.09	32.98	57.49	29.59
1.1767	68.86	62.97	67.28	68.61	61.31	62.16	68.22	68.86	62.97	60.17	67.28	53.5	44.48	53.83	60.02	40.13	35.85	39.54	42.24	37.72	24.61	29.2	30.95	32.9	57.2	29.46
1.1805	68.37	62.73	66.93	67.91	61.04	61.95	68.02	68.37	62.73	59.9	66.93	53.31	44.34	53.66	59.87	40.01	35.76	39.37	42.06	37.6	24.44	29.01	30.82	32.77	56.97	29.3
1.1843	67.83	62.51	66.62	67.15	60.79	61.72	67.74	67.83	62.51	59.63	66.62	53.09	44.18	53.5	59.72	39.87	35.61	39.22	41.87	37.46	24.29	28.81	30.68	32.61	56.78	29.14
1.188	67.42	62.34	66.45	66.54	60.57	61.58	67.54	67.42	62.34	59.42	66.45	52.93	44.04	53.36	59.66	39.75	35.55	39.14	41.73	37.32	24.17	28.66	30.53	32.48	56.72	29.02
1.1918	67.23	62.26	66.38	66.28	60.46	61.54	67.48	67.23	62.26	59.35	66.38	52.82	43.98	53.26	59.6	39.69	35.56	39.09	41.64	37.24	24.1	28.56	30.42	32.44	56.62	28.96
1.1956	67.24	62.27	66.43	66.31	60.44	61.59	67.51	67.24	62.27	59.37	66.43	52.74	43.95	53.16	59.53	39.66	35.6	39.04	41.57	37.2	24.04	28.5	30.36	32.43	56.51	28.92
1.1993	67.36	62.35	66.58	66.48	60.52	61.69	67.56	67.36	62.35	59.47	66.58	52.73	43.95	53.14	59.5	39.65	35.6	39.04	41.53	37.19	24.04	28.46	30.35	32.44	56.5	28.89
1.2031	67.5	62.47	66.76	66.64	60.64	61.81	67.63	67.5	62.47	59.56	66.76	52.8	43.97	53.16	59.53	39.68	35.64	39.09	41.53	37.21	24.06	28.45	30.37	32.46	56.59	28.89
1.2069	67.66	62.61	66.9	66.76	60.8	61.93	67.66	67.66	62.61	59.66	66.9	52.94	44.05	53.23	59.64	39.75	35.72	39.18	41.59	37.27	24.13	28.5	30.44	32.52	56.73	28.94
1.2106	67.85	62.76	67.05	66.88	60.96	62.08	67.72	67.85	62.76	59.76	67.05	53.13	44.18	53.35	59.81	39.87	35.84	39.3	41.72	37.38	24.23	28.62	30.54	32.61	56.88	29.06
1.2144	68.12	62.92	67.23	67.13	61.13	62.26	67.85	68.12	62.92	59.91	67.23	53.35	44.37	53.49	60	40.02	36.01	39.48	41.88	37.51	24.38	28.77	30.66	32.75	57.09	29.21
1.2182	68.51	63.12	67.5	67.58	61.36	62.48	68.07	68.51	63.12	60.11	67.5	53.62	44.61	53.69	60.23	40.21	36.24	39.7	42.12	37.67	24.56	28.99	30.8	32.95	57.36	29.42
1.2219	68.97	63.36	67.84	68.16	61.61	62.75	68.35	68.97	63.36	60.36	67.84	53.89	44.9	53.9	60.47	40.41	36.5	39.95	42.38	37.85	24.78	29.24	30.96	33.19	57.61	29.65
1.2257	69.47	63.6	68.21	68.82	61.89	63.05	68.63	69.47	63.6	60.63	68.21	54.19	45.18	54.15	60.73	40.62	36.74	40.22	42.66	38.04	25.02	29.5	31.13	33.44	57.92	29.89
1.2295	69.98	63.84	68.57	69.48	62.18	63.33	68.9	69.98	63.84	60.9	68.57	54.5	45.47	54.39	60.98	40.84	37	40.51	42.93	38.24	25.27	29.76	31.31	33.71	58.23	30.14
1.2332	70.48	64.05	68.89	70.12	62.44	63.58	69.18	70.48	64.05	61.12	68.89	54.77	45.75	54.61	61.22	41.03	37.25	40.76	43.18	38.42	25.5	30.01	31.47	33.97	58.5	30.36
1.237	70.93	64.26	69.15	70.68	62.67	63.8	69.42	70.93	64.26	61.31	69.15	55.02	45.99	54.81	61.43	41.21	37.46	40.98	43.41	38.58	25.7	30.22	31.62	34.2	58.72	30.56
1.2408	71.31	64.43	69.36	71.17	62.86	63.98	69.58	71.31	64.43	61.46	69.36	55.23	46.18	54.98	61.58	41.35	37.62	41.14	43.58	38.72	25.87	30.41	31.76	34.39	58.9	30.73
1.2445	71.62	64.58	69.55	71.56	63.04	64.12	69.73	71.62	64.58	61.61	69.55	55.44	46.34	55.15	61.73	41.49	37.77	41.31	43.76	38.85	26.03	30.59	31.91	34.56	59.09	30.89
1.2483	71.88	64.67	69.67	71.88	63.17	64.22	69.83	71.88	64.67	61.7	69.67	55.58	46.45	55.28	61.83	41.58	37.85	41.39	43.88	38.94	26.14	30.72	32	34.69	59.19	31.01
1.252	72.1	64.75	69.73	72.14	63.27	64.31	69.95	72.1	64.75	61.79	69.73	55.69	46.54	55.38	61.93	41.66	37.93	41.45	44.01	39	26.23	30.86	32.08	34.81	59.25	31.14
1.2558	72.31	64.83	69.8	72.41	63.38	64.4	70.09	72.31	64.83	61.89	69.8	55.8	46.63	55.48	62.05	41.73	38.02	41.49	44.16	39.07	26.31	31	32.13	34.95	59.29	31.28
1.2595	72.51	64.91	69.87	72.66	63.49	64.51	70.2	72.51	64.91	61.99	69.87	55.9	46.68	55.57	62.17	41.78	38.07	41.51	44.3	39.12	26.36	31.13	32.17	35.06	59.3	31.41
1.2633	72.67	64.97	70	72.87	63.59	64.56	70.23	72.67	64.97	62.06	70	55.95	46.71	55.65	62.25	41.78	38.06	41.51	44.4	39.12	26.39	31.21	32.17	35.12	59.33	31.47
1.267	72.77	65.03	70.22	73.03	63.68	64.59	70.17	72.77	65.03	62.11	70.22	55.97	46.7	55.75	62.29	41.74	37.99	41.59	44.4	39.11	26.44	31.24	32.19	35.13	59.51	31.46
1.2708	72.81	65.05	70.38	73.13	63.73	64.62	70.13	72.81	65.05	62.14	70.38	55.97	46.71	55.81	62.29	41.74	37.98	41.68	44.38	39.12	26.48	31.25	32.23	35.13	59.69	31.46
1.2746	72.79	65.03	70.46	73.2	63.72	64.65	70.19	72.79	65.03	62.17	70.46	55.95	46.77	55.83	62.29	41.78	38.03	41.77	44.4	39.16	26.52	31.31	32.31	35.16	59.83	31.5
1.2783	72.71	65.01	70.51	73.21	63.65	64.65	70.22	72.71	65.01	62.22	70.51	55.88	46.84	55.81	62.29	41.81	38.1	41.85	44.47	39.22	26.56	31.37	32.32	35.21	59.86	31.57
1.2821	72.54	64.93	70.57	73.16	63.52	64.63	70.26	72.54	64.93	62.24	70.57	55.73	46.84	55.74	62.21	41.79	38.11	41.85	44.5	39.23	26.53	31.41	32.28	35.24	59.81	31.61
1.2858	72.3	64.82	70.64	73.05	63.37	64.57	70.26	72.3	64.82	62.25	70.64	55.54	46.78	55.66	62.08	41.71	38.06	41.83	44.48	39.18	26.48	31.41	32.19	35.21	59.76	31.6
1.2896	71.95	64.64	70.66	72.87	63.13	64.45	70.21	71.95	64.64	62.22	70.66	55.24	46.64	55.5	61.87	41.57	37.95	41.7	44.41	39.07	26.34	31.37	32.05	35.14	59.57	31.55
1.2933	71.54	64.43	70.71	72.61	62.86	64.31	70.14	71.54	64.43	62.21	70.71	54.9	46.44	55.33	61.62	41.38	37.75	41.58	44.28	38.92	26.18	31.28	31.88	35.01	59.42	31.45
1.297	71.05	64.15	70.71	72.3	62.53	64.15	70.05	71.05	64.15	62.17	70.71	54.46	46.2	55.08	61.29	41.13	37.52	41.38	44.09	38.71	25.95	31.14	31.66	34.84	59.16	31.29
1.3008	70.48	63.83	70.71	71.92	62.14	63.94	69.95	70.48	63.83	62.12	70.71	53.97	45.9	54.79	60.9	40.85	37.24	41.17	43.85	38.47	25.69	30.95	31.41	34.64	58.87	31.1
1.3045	69.79	63.45	70.66	71.42	61.68	63.68	69.76	69.79	63.45	62.03	70.66	53.39	45.54	54.42	60.44	40.53	36.92	40.88	43.56	38.18	25.37	30.73	31.1	34.4	58.46	30.86
1.3083	68.99	62.98	70.58	70.83	61.13	63.35	69.52	68.99	62.98	61.9	70.58	52.72	45.1	53.99	59.89	40.13	36.49	40.53	43.21	37.84	24.99	30.44	30.74	34.09	57.98	30.57
1.312	68.03	62.42	70.48	70.09	60.45	62.94	69.19	68.03	62.42	61.71	70.48	51.93	44.57	53.47	59.27	39.64	36.02	40.12	42.78	37.4	24.54	30.09	30.29	33.72	57.44	30.23
1.3158	66.97	61.74	70.33	69.25	59.69	62.47	68.82	66.97	61.74	61.49	70.33	51.05	43.99	52.87	58.55	39.08	35.48	39.68	42.28	36.9	24.07	29.69	29.78	33.29	56.81	29.82
1.3195	65.84	61.03	70.16	68.33	58.83	61.95	68.43	65.84	61.03	61.23	70.16	50.12	43.37	52.24	57.82	38.5	34.97	39.23	41.76	36.35	23.56	29.27	29.21	32.86	56.18	29.41
1.3232	64.63	60.3	69.85	67.37	58	61.41	68.1	64.63	60.3	60.99	69.85	49.21	42.81	51.53	56.94	37.98	34.51	38.69	41.2	35.89	23.05	28.82	28.73	32.48	55.29	28.96
1.327	63.35	59.51	69.58	66.29	57.1	60.79	67.63	63.35	59.51	60.67	69.58	48.2	42.15	50.8	55.93	37.35	33.85	38.12	40.51	35.38	22.54	28.27	28.22	31.96	54.36	28.39
1.3307	61.92	58.65	69.35	65.07	56.1	60.1	67.01	61.92	58.65	60.32	69.35	47.08	41.31	49.93	54.89	36.62	33.03	37.45	39.77	34.77	21.89	27.68	27.61	31.31	53.37	27.78
1.3344	60.57	57.75	69.13	63.86	55.1	59.42	66.46	60.57	57.75	59.96	69.13	46.05	40.42	49.17	54.02	35.88	32.2	36.89	39.07	34.06	21.28	27.12	26.96	30.61	52.71	27.22
1.3382	59.45	56.94	68.7	62.86	54.19	58.84	66.13	59.45	56.94	59.64	68.7	45.18	39.89	48.47	53.21	35.39	31.9	36.37	38.52	33.56	20.81	26.69	26.46	30.28	51.9	26.84
1.3419	58.4	56.23	68.04	61.91	53.43	58.32	65.91	58.4	56.23	59.39	68.04	44.48	39.7	47.87	52.11	35.15	31.79	35.91	37.95	33.41	20.54	26.28	26.21	30.17	50.75	26.44
1.3456	57.34	55.67	67.18	60.95	52.75	57.82	65.6	57.34	55.67	59.05	67.18	43.85	39.71	47.2	50.62	35.05	31.8	35.51	37.29	33.51	20.48	25.83	26.14	30.18	49.36	25.96
1.3494	56.3	55.11	65.96	59.88	52.01	57.3	64.92	56.3	55.11	58.41	65.96	43.23	39.69	46.38	48.75	34.89	31.58	35.22	36.5	33.73	20.73	25.29	26.13	30.08	47.93	25.33
1.3531	55.63	54.3	64.55	58.62	51.17	56.39	63.04	55.63	54.3	56.88	64.55	42.8	39.15	45.51	46.84	34.47	31.18	35.21	35.63	33.61	21.17	24.65	25.82	29.66	47.6	24.59
1.3568	55.47	52.76	63.03	57.47	49.88	55.04	59.91	55.47	52.76	54.19	63.03	42.34	37.97	44.63	45.66	33.4	30.46	34.7	34.78	32.32	20.83	23.98	24.93	28.74	47.54	23.83
1.3606	55.32	51.28	61.84	56.17	48.72	53.35	57.46	55.32	51.28	51.84	61.84	41.93	37	44.44	45.13	32.34	29.88	34.25	33.72	31.05	20.55	23.21	24.07	28.1	47.73	23.05
1.3643	54.77	50.41	61.03	55.01	48.22	52.59	56.37	54.77	50.41	50.86	61.03	41.45	36.56	44.13	44.74	31.87	29.6	33.86	32.8	30.36	20.16	22.54	23.54	27.71	47.18	22.37
1.368	54.05	49.8	60.85	54.57	47.45	52.12	56.08	54.05	49.8	50.79	60.85	41.06	36.39	44.03	42.84	31.48	29.32	33.65	31.2	30.14	20.09	21.44	23.29	27.45	46.98	21.06
1.3717	53.13	49.25	60.38	53.39	47.05	51.6	55.74	53.13	49.25	50.62	60.38	40.38	36.02	43.92	41.02	31.04	29.08	33.53	29.85	29.67	20.04	20.57	23.36	27.23	47.02	20.06
1.3755	52.12	49.18	59.92	52.65	46.71	51.23	55.13	52.12	49.18	50.5	59.92	40.13	35.42	43.9	40.22	30.99	28.69	33.26	29.49	29.69	20.06	20.4	23.29	26.79	46.91	19.9
1.3792	51.37	47.5	60.21	51.65	46.22	50.99	55.21	51.37	47.5	50.05	60.21	39.51	35.4	43.12	39.72	30.52	28.71	32.98	29.25	29.21	19.47	20.09	22.85	26.84	46.17	19.57
1.3829	49.58	47.15	59.46	50.14	44.96	49.57	53.75	49.58	47.15	49.28	59.46	38.65	35.1	42.88	37.97	29.74	28.26	32.97	28.1	28.46	19.49	19.14	22.05	26.51	46.04	18.57
1.3866	47.57	46.19	59.12	48.38	43.79	48.58	53.39	47.57	46.19	49.05	59.12	37.82	34.86	42.84	36.43	29.1	28.25	32.73	26.93	27.75	19.23	18.37	21.53	26.33	46.15	17.7
1.3903	45.38	44.87	59.43	46.41	42.54	47.4	53.09	45.38	44.87	48.77	59.43	36.59	34.3	42.79	35.27	28.47	27.76	32.64	26.15	27.12	19.19	17.81	21.16	26.05	45.81	17.05
1.3941	42.82	43.64	59.03	43.78	40.81	46.23	51.98	42.82	43.64	48.14	59.03	35.08	33.8	42.25	34.24	27.18	27.33	32.32	25.64	25.96	18.9	17.32	20.03	25.54	45.07	16.64
1.3978	40.27	41.71	59.01	41.15	38.86	44.31	51.06	40.27	41.71	47.13	59.01	33.39	33.63	41.71	33.13	26.1	27.09	32.07	24.82	24.92	18.48	16.67	19.02	25.35	44.79	15.97
1.4015	37.78	40	58.98	38.81	37.12	42.73	50.21	37.78	40	46.52	58.98	31.83	32.99	41.27	31.92	24.74	26.54	31.75	24.05	23.76	18.33	16.03	18.06	24.94	44.52	15.33
1.4052	34.14	37.11	58.97	35.18	33.56	39.73	48.14	34.14	37.11	44.96	58.97	29.28	31.66	40.55	30.63	22.81	25.46	31.03	23.05	21.86	17.63	15.16	16.3	23.99	44.01	14.47
1.4089	29.7	33.1	58	30.88	29.36	36.44	44.82	29.7	33.1	43.16	58	25.9	29.65	38.96	29.64	20.23	23.57	29.9	22.23	19.4	16.36	14.44	14.09	22.29	42.39	13.79
1.4127	26.65	30.29	57.16	27.98	26.47	33.87	42.84	26.65	30.29	41.93	57.16	23.41	27.82	37.15	28.95	18.41	22.08	28.66	21.64	17.55	15.04	13.91	12.51	20.92	40.77	13.32
1.4164	24.18	27.73	56.49	25.43	23.75	31.76	40.58	24.18	27.73	40.51	56.49	21.32	25.46	35.1	28.39	16.73	20.09	27	21.19	15.94	13.55	13.43	11.18	19.17	38.94	12.92
1.4201	22.42	25.96	55.82	23.61	21.89	30.18	38.8	22.42	25.96	39.48	55.82	19.68	23.11	32.84	27.88	15.39	18.22	25.25	20.73	14.63	11.94	12.98	10.02	17.46	37	12.55
1.4238	21.01	24.44	55.08	22.15	20.27	28.92	37.58	21.01	24.44	38.52	55.08	18.33	20.8	30.74	27.61	14.32	16.4	23.6	20.43	13.53	10.44	12.65	9.05	15.87	35.17	12.3
1.4275	20.34	23.58	54.28	21.43	19.51	28.27	36.9	20.34	23.58	38.03	54.28	17.66	19.91	29.78	27.35	13.79	15.94	22.77	20.24	13.04	9.78	12.41	8.56	15.27	34.08	12.14
1.4312	19.9	23.13	53.83	20.99	18.99	27.87	36.6	19.9	23.13	37.67	53.83	17.29	19.47	29.29	27.12	13.53	15.48	22.36	20.01	12.73	9.45	12.17	8.27	14.98	33.58	11.95
1.4349	19.54	22.84	53.45	20.61	18.72	27.58	36.23	19.54	22.84	37.31	53.45	17.05	19.38	29.02	26.84	13.33	15.37	22.08	19.73	12.56	9.34	11.92	8.13	14.86	33.01	11.72
1.4386	19.08	22.46	53.22	20.17	18.23	27.25	35.65	19.08	22.46	36.97	53.22	16.69	18.77	28.58	26.64	13	14.82	21.73	19.49	12.23	9.02	11.7	7.9	14.41	32.77	11.55
1.4423	18.57	21.87	52.99	19.64	17.61	26.78	34.97	18.57	21.87	36.52	52.99	16.25	17.77	27.61	26.62	12.61	14.14	21.02	19.34	11.81	8.35	11.56	7.56	13.77	32.24	11.43
1.446	18.19	21.41	52.77	19.25	17.16	26.43	34.47	18.19	21.41	36.2	52.77	15.92	17.07	27	26.68	12.3	13.67	20.54	19.3	11.49	7.95	11.46	7.28	13.33	31.87	11.37
1.4497	17.81	20.94	52.58	18.82	16.61	26.14	34.06	17.81	20.94	35.9	52.58	15.62	16.39	26.29	26.8	11.99	13.22	20.05	19.28	11.16	7.48	11.41	6.98	12.92	31.49	11.35
1.4534	17.56	20.65	52.24	18.58	16.28	25.93	33.89	17.56	20.65	35.77	52.24	15.42	16.09	25.84	26.93	11.86	13.11	19.75	19.35	10.98	7.2	11.41	6.78	12.8	31.15	11.4
1.4571	17.48	20.48	52.01	18.49	16.15	25.87	33.98	17.48	20.48	35.75	52.01	15.36	15.99	25.68	27.02	11.83	13.09	19.63	19.41	10.92	7.11	11.43	6.7	12.76	30.93	11.47
1.4608	17.58	20.56	51.7	18.63	16.23	26.02	34.31	17.58	20.56	35.9	51.7	15.47	16.2	25.76	27	11.98	13.3	19.62	19.49	11.05	7.15	11.46	6.75	12.96	30.68	11.53
1.4645	17.93	20.92	51.57	19	16.63	26.41	34.76	17.93	20.92	36.19	51.57	15.76	16.63	26.09	26.93	12.24	13.54	19.8	19.5	11.36	7.38	11.46	6.96	13.25	30.71	11.54
1.4682	18.37	21.43	51.8	19.46	16.99	26.89	35.04	18.37	21.43	36.35	51.8	16.07	16.81	26.35	27.07	12.45	13.66	20.03	19.47	11.57	7.53	11.44	7.13	13.36	31.07	11.51
1.4719	18.79	21.88	51.93	19.9	17.38	27.34	35.31	18.79	21.88	36.54	51.93	16.41	16.89	26.46	27.34	12.67	13.74	20.14	19.51	11.75	7.6	11.47	7.29	13.4	31.42	11.55
1.4756	19.13	22.14	52.04	20.25	17.61	27.66	35.55	19.13	22.14	36.61	52.04	16.66	16.81	26.48	27.77	12.81	13.72	20.19	19.62	11.84	7.61	11.53	7.38	13.35	31.67	11.64
1.4793	19.49	22.49	51.9	20.65	17.9	28.03	35.86	19.49	22.49	36.87	51.9	16.93	16.98	26.51	28.15	13.05	13.93	20.15	19.85	12.04	7.61	11.66	7.47	13.53	31.56	11.82
1.483	19.93	22.87	52.02	21.09	18.22	28.48	36.32	19.93	22.87	37.1	52.02	17.22	17.03	26.7	28.64	13.23	13.99	20.37	20.05	12.19	7.69	11.77	7.56	13.57	32.03	11.97
1.4867	20.34	23.21	52	21.52	18.42	28.91	36.68	20.34	23.21	37.29	52	17.42	17.09	26.69	29.17	13.39	14.18	20.41	20.29	12.29	7.65	11.91	7.6	13.68	32.24	12.15
1.4903	20.75	23.58	52	22	18.78	29.38	37.2	20.75	23.58	37.58	52	17.74	17.24	26.88	29.68	13.62	14.4	20.61	20.55	12.47	7.76	12.06	7.67	13.85	32.55	12.35
1.494	21.2	23.96	52.03	22.49	19.11	29.85	37.73	21.2	23.96	37.85	52.03	18.04	17.46	27.01	30.2	13.87	14.71	20.77	20.84	12.67	7.84	12.24	7.76	14.08	32.73	12.59
1.4977	21.77	24.48	52.09	23.12	19.58	30.41	38.35	21.77	24.48	38.21	52.09	18.44	17.79	27.28	30.66	14.19	15.04	21	21.1	12.95	8	12.4	7.92	14.37	32.97	12.79
1.5014	22.29	24.94	52.13	23.68	20	30.91	38.89	22.29	24.94	38.53	52.13	18.78	18.06	27.49	31.09	14.48	15.31	21.19	21.35	13.2	8.13	12.55	8.07	14.6	33.16	12.98
1.5051	22.9	25.52	52.25	24.37	20.54	31.51	39.49	22.9	25.52	38.92	52.25	19.21	18.4	27.77	31.54	14.83	15.62	21.43	21.6	13.51	8.29	12.7	8.27	14.87	33.39	13.18
1.5088	23.52	26.06	52.4	25.02	21.06	32.09	40.08	23.52	26.06	39.28	52.4	19.61	18.68	28.03	31.97	15.15	15.88	21.67	21.81	13.79	8.45	12.86	8.48	15.09	33.7	13.36
1.5124	24.13	26.62	52.55	25.7	21.59	32.68	40.65	24.13	26.62	39.66	52.55	20.02	19	28.29	32.39	15.49	16.17	21.88	22.05	14.09	8.6	13.02	8.7	15.34	33.9	13.55
1.5161	24.77	27.2	52.72	26.41	22.16	33.27	41.21	24.77	27.2	40.06	52.72	20.45	19.33	28.58	32.83	15.84	16.47	22.13	22.3	14.41	8.77	13.19	8.92	15.6	34.18	13.75
1.5198	25.42	27.79	52.91	27.11	22.72	33.87	41.78	25.42	27.79	40.43	52.91	20.87	19.64	28.85	33.23	16.18	16.75	22.35	22.54	14.71	8.93	13.33	9.14	15.84	34.42	13.93
1.5235	26.07	28.38	53.14	27.81	23.29	34.47	42.32	26.07	28.38	40.8	53.14	21.29	19.94	29.12	33.65	16.53	17.03	22.57	22.76	15.03	9.09	13.48	9.37	16.08	34.67	14.12
1.5271	26.7	28.95	53.33	28.48	23.86	35.03	42.86	26.7	28.95	41.14	53.33	21.7	20.24	29.36	34.02	16.87	17.3	22.76	22.96	15.33	9.25	13.62	9.58	16.31	34.86	14.28
1.5308	27.35	29.52	53.54	29.17	24.42	35.59	43.42	27.35	29.52	41.48	53.54	22.1	20.51	29.6	34.38	17.19	17.54	22.96	23.15	15.63	9.4	13.74	9.81	16.51	35.08	14.43
1.5345	27.99	30.08	53.72	29.85	24.98	36.13	43.94	27.99	30.08	41.81	53.72	22.49	20.76	29.83	34.72	17.5	17.77	23.11	23.32	15.91	9.53	13.84	10.03	16.7	35.27	14.56
1.5382	28.62	30.65	53.89	30.52	25.56	36.67	44.45	28.62	30.65	42.16	53.89	22.88	21.03	30.07	35.05	17.83	18.01	23.28	23.48	16.21	9.67	13.95	10.26	16.9	35.45	14.69
1.5418	29.24	31.19	54.04	31.18	26.09	37.18	44.9	29.24	31.19	42.46	54.04	23.24	21.26	30.26	35.35	18.13	18.2	23.42	23.62	16.49	9.8	14.03	10.47	17.07	35.61	14.8
1.5455	29.84	31.74	54.22	31.82	26.65	37.69	45.35	29.84	31.74	42.78	54.22	23.61	21.49	30.47	35.64	18.43	18.42	23.56	23.75	16.76	9.93	14.12	10.69	17.23	35.79	14.92
1.5492	30.42	32.26	54.39	32.44	27.2	38.17	45.81	30.42	32.26	43.07	54.39	23.97	21.7	30.68	35.93	18.73	18.62	23.7	23.89	17.03	10.05	14.21	10.92	17.39	35.96	15.03
1.5528	31	32.79	54.52	33.06	27.73	38.67	46.22	31	32.79	43.36	54.52	24.32	21.93	30.86	36.22	19.02	18.83	23.83	24.02	17.3	10.18	14.29	11.13	17.55	36.13	15.15
1.5565	31.58	33.29	54.63	33.66	28.25	39.15	46.65	31.58	33.29	43.64	54.63	24.67	22.14	31.06	36.48	19.3	19.02	23.96	24.15	17.56	10.3	14.38	11.34	17.71	36.26	15.25
1.5602	32.13	33.76	54.68	34.22	28.74	39.58	47.04	32.13	33.76	43.88	54.68	24.99	22.34	31.23	36.73	19.57	19.19	24.05	24.26	17.81	10.41	14.45	11.54	17.85	36.37	15.35
1.5638	32.65	34.21	54.69	34.77	29.21	39.98	47.43	32.65	34.21	44.09	54.69	25.31	22.53	31.41	36.98	19.84	19.36	24.14	24.39	18.05	10.51	14.53	11.73	18	36.46	15.46
1.5675	33.16	34.64	54.69	35.3	29.67	40.39	47.79	33.16	34.64	44.3	54.69	25.61	22.71	31.57	37.22	20.09	19.52	24.23	24.52	18.28	10.62	14.61	11.92	18.13	36.56	15.57
1.5711	33.68	35.08	54.72	35.83	30.12	40.78	48.08	33.68	35.08	44.5	54.72	25.91	22.89	31.73	37.45	20.32	19.67	24.31	24.63	18.49	10.72	14.68	12.09	18.26	36.66	15.66
1.5748	34.21	35.51	54.81	36.35	30.59	41.18	48.37	34.21	35.51	44.7	54.81	26.2	23.06	31.9	37.67	20.55	19.81	24.42	24.71	18.7	10.83	14.74	12.28	18.37	36.81	15.74
1.5784	34.69	35.95	54.94	36.84	31.05	41.57	48.68	34.69	35.95	44.91	54.94	26.51	23.25	32.08	37.91	20.8	19.98	24.56	24.81	18.93	10.93	14.81	12.48	18.5	37.01	15.82
1.5821	35.14	36.33	55.02	37.32	31.47	41.92	48.99	35.14	36.33	45.11	55.02	26.79	23.43	32.25	38.12	21.03	20.15	24.67	24.91	19.14	11.03	14.89	12.67	18.62	37.16	15.92
1.5858	35.59	36.72	55.12	37.77	31.88	42.27	49.33	35.59	36.72	45.32	55.12	27.08	23.66	32.44	38.35	21.29	20.34	24.84	25.06	19.38	11.16	15	12.87	18.76	37.34	16.04
1.5894	36.01	37.09	55.22	38.22	32.26	42.62	49.62	36.01	37.09	45.52	55.22	27.35	23.89	32.63	38.59	21.53	20.54	24.99	25.22	19.62	11.28	15.12	13.06	18.93	37.5	16.19
1.5931	36.42	37.44	55.33	38.64	32.63	42.95	49.91	36.42	37.44	45.73	55.33	27.64	24.12	32.82	38.83	21.76	20.74	25.14	25.39	19.84	11.41	15.25	13.23	19.1	37.66	16.33
1.5967	36.81	37.77	55.45	39.05	32.99	43.27	50.18	36.81	37.77	45.92	55.45	27.91	24.34	33.03	39.07	21.99	20.94	25.3	25.58	20.05	11.53	15.39	13.4	19.27	37.82	16.49
1.6003	37.21	38.11	55.58	39.49	33.35	43.58	50.44	37.21	38.11	46.11	55.58	28.18	24.58	33.25	39.32	22.21	21.13	25.47	25.76	20.25	11.66	15.53	13.57	19.44	38	16.64
1.604	37.63	38.44	55.76	39.92	33.73	43.9	50.69	37.63	38.44	46.3	55.76	28.46	24.82	33.48	39.57	22.42	21.31	25.65	25.94	20.45	11.79	15.67	13.74	19.6	38.23	16.78
1.6076	38.01	38.78	55.91	40.32	34.08	44.19	50.89	38.01	38.78	46.48	55.91	28.73	25.04	33.71	39.82	22.63	21.49	25.86	26.11	20.65	11.92	15.8	13.93	19.75	38.49	16.92
1.6113	38.36	39.07	56.02	40.7	34.39	44.45	51.08	38.36	39.07	46.64	56.02	28.98	25.27	33.89	40.05	22.85	21.68	26.04	26.27	20.86	12.04	15.93	14.1	19.91	38.69	17.06
1.6149	38.68	39.34	56.09	41.04	34.68	44.7	51.28	38.68	39.34	46.8	56.09	29.22	25.49	34.09	40.28	23.06	21.88	26.23	26.44	21.06	12.16	16.07	14.27	20.06	38.92	17.2
1.6186	38.98	39.6	56.16	41.33	34.95	44.92	51.47	38.98	39.6	46.93	56.16	29.45	25.71	34.28	40.5	23.27	22.08	26.4	26.62	21.27	12.28	16.21	14.43	20.21	39.11	17.36
1.6222	39.25	39.84	56.19	41.61	35.2	45.13	51.64	39.25	39.84	47.03	56.19	29.68	25.92	34.46	40.69	23.46	22.25	26.55	26.77	21.44	12.38	16.33	14.58	20.34	39.28	17.49
1.6258	39.5	40.07	56.22	41.88	35.44	45.34	51.83	39.5	40.07	47.14	56.22	29.88	26.1	34.63	40.87	23.63	22.42	26.68	26.92	21.62	12.49	16.45	14.72	20.46	39.44	17.61
1.6295	39.77	40.28	56.24	42.14	35.67	45.51	52.01	39.77	40.28	47.23	56.24	30.07	26.28	34.78	41.06	23.79	22.57	26.79	27.07	21.77	12.58	16.56	14.85	20.58	39.56	17.73
1.6331	40.02	40.49	56.3	42.41	35.89	45.71	52.15	40.02	40.49	47.35	56.3	30.27	26.46	34.94	41.22	23.96	22.71	26.91	27.22	21.93	12.66	16.68	14.97	20.71	39.7	17.86
1.6367	40.26	40.68	56.36	42.65	36.12	45.87	52.27	40.26	40.68	47.46	56.36	30.44	26.59	35.08	41.37	24.1	22.83	27.03	27.34	22.07	12.75	16.78	15.08	20.8	39.85	17.96
1.6404	40.48	40.85	56.42	42.89	36.33	46.03	52.38	40.48	40.85	47.52	56.42	30.6	26.72	35.2	41.5	24.22	22.92	27.12	27.43	22.18	12.83	16.85	15.19	20.88	39.97	18.04
1.644	40.68	41.02	56.46	43.1	36.5	46.17	52.5	40.68	41.02	47.59	56.46	30.73	26.81	35.31	41.61	24.32	22.99	27.19	27.5	22.26	12.88	16.91	15.28	20.94	40.07	18.1
1.6476	40.86	41.16	56.48	43.3	36.67	46.3	52.61	40.86	41.16	47.67	56.48	30.88	26.9	35.42	41.71	24.43	23.07	27.26	27.56	22.37	12.93	16.97	15.38	21.01	40.18	18.17
1.6512	41.03	41.27	56.43	43.48	36.79	46.4	52.67	41.03	41.27	47.71	56.43	30.98	26.95	35.49	41.78	24.5	23.11	27.3	27.59	22.44	12.97	16.99	15.45	21.04	40.24	18.19
1.6549	41.16	41.35	56.32	43.62	36.89	46.45	52.72	41.16	41.35	47.68	56.32	31.06	26.97	35.52	41.81	24.55	23.13	27.31	27.61	22.5	12.99	17	15.5	21.05	40.28	18.21
1.6585	41.23	41.41	56.14	43.72	36.97	46.48	52.71	41.23	41.41	47.61	56.14	31.11	26.98	35.52	41.84	24.58	23.15	27.29	27.61	22.54	13	17	15.53	21.05	40.26	18.22
1.6621	41.28	41.42	55.92	43.79	36.99	46.46	52.69	41.28	41.42	47.5	55.92	31.12	26.95	35.51	41.84	24.59	23.13	27.23	27.57	22.54	12.99	16.96	15.53	21.01	40.2	18.19
1.6657	41.31	41.42	55.63	43.8	36.99	46.41	52.65	41.31	41.42	47.37	55.63	31.14	26.9	35.49	41.83	24.6	23.09	27.18	27.53	22.55	12.98	16.92	15.53	20.96	40.18	18.16
1.6694	41.31	41.37	55.24	43.74	36.95	46.33	52.54	41.31	41.37	47.18	55.24	31.13	26.82	35.45	41.81	24.58	23.04	27.1	27.45	22.53	12.96	16.85	15.52	20.88	40.13	18.09
1.673	41.24	41.29	54.78	43.61	36.86	46.19	52.36	41.24	41.29	46.93	54.78	31.09	26.71	35.39	41.74	24.55	22.95	26.98	27.35	22.5	12.9	16.76	15.5	20.76	40.03	18.01
1.6766	41.1	41.15	54.23	43.36	36.74	45.99	52.16	41.1	41.15	46.61	54.23	31.02	26.56	35.29	41.65	24.5	22.85	26.81	27.21	22.45	12.82	16.64	15.46	20.62	39.88	17.91
1.6802	40.86	40.95	53.52	42.9	36.56	45.69	51.86	40.86	40.95	46.2	53.52	30.9	26.39	35.15	41.53	24.4	22.71	26.61	27.04	22.35	12.74	16.48	15.38	20.43	39.69	17.76
1.6838	40.49	40.68	52.66	42.13	36.3	45.27	51.39	40.49	40.68	45.63	52.66	30.74	26.18	34.97	41.35	24.29	22.54	26.35	26.84	22.23	12.61	16.29	15.28	20.21	39.45	17.6
1.6874	40.03	40.37	51.66	41.17	36	44.79	50.87	40.03	40.37	44.99	51.66	30.57	25.95	34.78	41.17	24.16	22.36	26.1	26.62	22.1	12.49	16.11	15.19	19.96	39.21	17.43
1.691	39.6	40.03	50.74	40.27	35.7	44.31	50.39	39.6	40.03	44.4	50.74	30.41	25.74	34.61	41	24.04	22.19	25.85	26.43	21.97	12.37	15.94	15.1	19.74	38.97	17.27
1.6947	39.24	39.77	50.08	39.6	35.45	43.96	50.04	39.24	39.77	43.97	50.08	30.24	25.56	34.47	40.84	23.91	22.02	25.65	26.28	21.87	12.27	15.81	15	19.57	38.77	17.15
1.6982	38.94	39.53	49.59	39.1	35.23	43.67	49.73	38.94	39.53	43.63	49.59	30.08	25.41	34.28	40.69	23.79	21.9	25.48	26.13	21.75	12.18	15.69	14.91	19.44	38.55	17.04
1.7019	38.67	39.3	49.18	38.62	35.01	43.39	49.46	38.67	39.3	43.34	49.18	29.97	25.27	34.16	40.54	23.69	21.78	25.34	25.99	21.66	12.11	15.59	14.84	19.32	38.38	16.95
1.7055	38.4	39.1	48.86	38.26	34.79	43.13	49.22	38.4	39.1	43.09	48.86	29.82	25.12	34.01	40.36	23.57	21.66	25.21	25.85	21.54	12.04	15.48	14.75	19.21	38.22	16.85
1.7091	38.23	38.92	48.7	38.08	34.62	42.95	49.07	38.23	38.92	42.95	48.7	29.65	24.94	33.84	40.16	23.44	21.5	25.06	25.69	21.43	11.95	15.37	14.65	19.07	38.04	16.73
1.7127	38.09	38.77	48.61	38.03	34.46	42.8	48.95	38.09	38.77	42.83	48.61	29.45	24.72	33.66	39.94	23.27	21.33	24.93	25.51	21.27	11.84	15.24	14.53	18.9	37.92	16.6
1.7163	37.89	38.59	48.41	37.87	34.29	42.62	48.78	37.89	38.59	42.69	48.41	29.28	24.56	33.47	39.72	23.14	21.21	24.76	25.36	21.15	11.73	15.13	14.42	18.78	37.69	16.49
1.7199	37.62	38.36	48.15	37.54	34.08	42.38	48.54	37.62	38.36	42.48	48.15	29.09	24.4	33.33	39.52	23	21.04	24.64	25.22	21.02	11.67	15.03	14.32	18.64	37.55	16.38
1.7234	37.33	38.12	47.83	37.18	33.84	42.15	48.25	37.33	38.12	42.26	47.83	28.89	24.27	33.15	39.35	22.85	20.92	24.51	25.11	20.9	11.59	14.96	14.22	18.55	37.37	16.3
1.7271	37.07	37.9	47.7	36.93	33.62	41.95	48.07	37.07	37.9	42.11	47.7	28.75	24.2	33.05	39.22	22.75	20.84	24.48	25.06	20.81	11.54	14.93	14.15	18.49	37.33	16.27
1.7306	36.83	37.71	47.68	36.72	33.4	41.78	47.91	36.83	37.71	42.03	47.68	28.63	24.18	33	39.14	22.68	20.82	24.48	25.06	20.74	11.53	14.95	14.09	18.48	37.29	16.28
1.7342	36.61	37.52	47.77	36.57	33.19	41.64	47.8	36.61	37.52	42	47.77	28.48	24.15	32.95	39.04	22.58	20.77	24.47	25.06	20.67	11.49	14.97	14.02	18.47	37.24	16.27
1.7378	36.39	37.32	47.97	36.49	32.99	41.53	47.77	36.39	37.32	42	47.97	28.3	24.08	32.91	38.97	22.44	20.69	24.48	25.05	20.55	11.48	14.97	13.93	18.41	37.23	16.25
1.7414	36.2	37.18	48.3	36.49	32.84	41.45	47.79	36.2	37.18	42.08	48.3	28.13	24	32.84	38.83	22.33	20.59	24.46	25.02	20.46	11.43	14.97	13.84	18.36	37.22	16.22
1.745	36	37	48.63	36.48	32.61	41.36	47.76	36	37	42.17	48.63	27.9	23.86	32.72	38.69	22.15	20.47	24.41	24.95	20.29	11.37	14.93	13.71	18.27	37.16	16.15
1.7486	35.73	36.77	48.82	36.36	32.37	41.2	47.67	35.73	36.77	42.18	48.82	27.64	23.72	32.52	38.48	21.96	20.36	24.3	24.87	20.12	11.27	14.88	13.55	18.19	36.99	16.08
1.7522	35.45	36.51	48.99	36.15	32.11	41.01	47.52	35.45	36.51	42.16	48.99	27.39	23.53	32.4	38.3	21.75	20.17	24.24	24.76	19.93	11.2	14.82	13.4	18.04	36.94	16
1.7557	35.13	36.25	49.08	35.87	31.83	40.8	47.33	35.13	36.25	42.11	49.08	27.12	23.39	32.22	38.07	21.57	20.06	24.12	24.66	19.76	11.09	14.75	13.23	17.95	36.73	15.91
1.7593	34.78	35.98	49.2	35.58	31.58	40.63	47.17	34.78	35.98	42.09	49.2	26.87	23.24	32.08	37.79	21.39	19.9	23.99	24.54	19.61	11	14.68	13.12	17.83	36.55	15.81
1.7629	34.47	35.75	49.34	35.3	31.31	40.41	46.98	34.47	35.75	42.07	49.34	26.62	23.09	31.92	37.58	21.21	19.77	23.9	24.44	19.47	10.92	14.62	12.99	17.72	36.41	15.72
1.7665	34.18	35.54	49.5	35.03	31.1	40.24	46.8	34.18	35.54	42.08	49.5	26.42	22.97	31.81	37.38	21.06	19.62	23.82	24.36	19.35	10.84	14.58	12.9	17.63	36.31	15.66
1.77	33.92	35.34	49.66	34.86	30.93	40.11	46.69	33.92	35.34	42.12	49.66	26.25	22.9	31.75	37.17	20.96	19.54	23.75	24.29	19.26	10.8	14.55	12.85	17.56	36.19	15.6
1.7736	33.71	35.19	49.88	34.73	30.82	40.02	46.64	33.71	35.19	42.19	49.88	26.11	22.85	31.68	36.97	20.89	19.44	23.71	24.24	19.24	10.76	14.55	12.83	17.53	36.09	15.56
1.7772	33.55	35.13	50.06	34.66	30.72	39.97	46.58	33.55	35.13	42.29	50.06	25.99	22.83	31.63	36.77	20.83	19.39	23.64	24.19	19.22	10.73	14.53	12.82	17.51	35.94	15.52
1.7808	33.45	35.06	50.33	34.62	30.7	39.96	46.62	33.45	35.06	42.37	50.33	25.92	22.78	31.67	36.58	20.78	19.21	23.69	24.09	19.22	10.76	14.5	12.87	17.44	36.01	15.44
1.7843	33.38	35.04	50.47	34.56	30.62	39.88	46.53	33.38	35.04	42.39	50.47	25.84	22.77	31.61	36.5	20.74	19.22	23.66	24.09	19.19	10.72	14.52	12.84	17.44	35.93	15.44
1.7879	33.31	35.01	50.5	34.61	30.7	39.93	46.63	33.31	35.01	42.53	50.5	25.87	22.92	31.7	36.28	20.85	19.29	23.63	24.05	19.33	10.75	14.52	12.96	17.54	35.72	15.43
1.7914	33.3	35.03	50.67	34.62	30.77	39.94	46.68	33.3	35.03	42.62	50.67	25.88	23	31.77	36.2	20.87	19.23	23.71	24.04	19.41	10.83	14.55	13.08	17.54	35.74	15.43
1.795	33.26	35.16	50.59	34.73	31.04	40.06	46.91	33.26	35.16	42.85	50.59	26.05	23.46	31.94	35.87	21.16	19.51	23.67	24.08	19.78	10.97	14.62	13.34	17.82	35.36	15.48
1.7986	33.41	35.42	50.74	34.88	31.32	40.19	47.1	33.41	35.42	43.02	50.74	26.21	23.7	32.2	35.58	21.27	19.48	24	23.9	19.97	11.25	14.55	13.64	17.87	35.67	15.33
1.8021	33.6	35.86	50.94	35.11	31.72	40.44	46.85	33.6	35.86	43.23	50.94	26.44	24.18	32.61	35.16	21.58	19.84	24.21	23.68	20.3	11.46	14.47	13.95	18.24	35.65	15.18
1.8057	33.95	36.22	50.97	35.38	32.31	40.67	47.35	33.95	36.22	43.55	50.97	26.81	25.08	33.4	34.67	21.91	20.2	24.91	23.33	20.78	12.21	14.33	14.62	18.68	36.27	14.93
1.8092	34.13	36.74	51.28	35.57	32.69	40.91	47.38	34.13	36.74	43.71	51.28	27.13	25.78	33.96	34.43	22.22	20.6	25.42	23.3	21.13	12.67	14.37	15.03	19.03	36.67	14.94
1.8128	34.67	37.26	51.57	36.19	33.61	41.48	47.8	34.67	37.26	44.04	51.57	27.78	27.2	35.34	33.98	22.87	21.66	26.57	23.27	21.8	13.63	14.44	15.68	20.06	37.97	14.94
1.8163	35.53	38.08	52.41	37.03	34.65	42.23	48.68	35.53	38.08	44.59	52.41	28.91	28.73	37.19	33.75	23.6	22.79	27.97	23.17	22.73	14.95	14.43	16.55	21.22	39.7	14.83
1.8199	36.4	39.22	52.88	37.74	35.64	42.95	48.66	36.4	39.22	44.97	52.88	29.69	29.77	37.7	33.49	24.1	23.9	28.77	23.15	23.2	15.92	14.46	17.12	22.01	41.07	14.87
1.8234	37.94	40.04	54.74	39.2	36.74	43.82	49.82	37.94	40.04	45.69	54.74	31.03	30.54	38.67	33.7	25	24.78	29.22	23.44	24.13	16.5	14.72	17.88	22.82	42.33	15.1
1.827	39.44	41.01	55.28	40.68	37.83	44.52	50.41	39.44	41.01	46.12	55.28	32.19	31.34	39.24	33.98	25.69	25.43	29.91	23.81	24.54	16.67	15.04	18.43	23.31	42.55	15.37
1.8305	43.05	43.14	56.57	43.95	40.28	46.45	51.52	43.05	43.14	47.39	56.57	34.58	31.88	40.1	35.39	27.23	25.88	30.33	25.41	25.93	16.92	16.25	19.36	23.81	43.61	16.59
1.8341	45.21	44.17	57.3	45.74	40.9	47.8	52.34	45.21	44.17	47.62	57.3	35.83	32.32	40.95	38	27.98	26.41	30.84	26.82	26.25	17.72	17.28	19.64	24.24	44.09	17.67
1.8376	46.29	44.88	57.47	46.29	41.39	47.95	52.3	46.29	44.88	47.95	57.47	36.51	32.15	40.65	38.7	28.5	26.44	31.3	27.28	27.1	17.68	17.6	19.85	24.22	44.72	17.85
1.8412	47.02	45.19	57.82	46.43	42.06	48.48	51.92	47.02	45.19	48.08	57.82	37.14	32.65	40.44	38.49	28.48	26.53	31.15	27.02	26.77	18.03	17.48	19.82	24.83	44.26	17.67
1.8447	46.95	44.6	58.18	46.95	42.3	48.45	52.12	46.95	44.6	48.45	58.18	37.23	33.1	40.56	37.44	28.5	26.81	30.97	26.35	27.22	17.92	17.21	20.03	24.59	44.17	17.21
1.8482	47.47	44.44	57.94	47.47	42.08	48.41	52.34	47.47	44.44	47.98	57.94	37.08	32.86	41.03	37.74	28.75	26.79	31.34	26.39	27.08	17.74	17.16	20.28	24.76	44.44	17.34
1.8518	47.1	45.74	57.86	47.1	43.31	48.68	52.2	47.1	45.74	48.68	57.86	36.7	32.77	40.58	38.45	28.71	26.5	31.01	26.99	26.89	17.61	17.7	19.75	24.7	43.91	17.98
1.8553	47.37	45.77	59.48	46.71	42.79	48.99	52.94	47.37	45.77	48.32	59.48	37.39	32.92	41.67	37.45	28.84	26.79	31.55	26.38	27.39	17.86	17.4	20.29	24.81	44.64	17.4
1.8588	47.68	44.44	58.82	47.02	41.97	49.32	52.29	47.68	44.44	48.65	58.82	37.72	32.92	40.84	35.77	29.09	27.07	31.23	25.63	27.19	17.79	16.55	20.61	24.94	44.14	16.79
1.8623	47.02	44.95	58.09	47.02	41.41	48.32	52.81	47.02	44.95	48.77	58.09	37.91	33	40.37	35.77	28.02	26.39	31.04	25.07	27.88	18.12	16.38	20.35	23.36	44.5	16.32
1.8659	46.31	45.13	58.59	46.98	42.56	47.95	51.85	46.31	45.13	47.95	58.59	37.35	33.08	41.36	36.62	28.72	26.59	31.64	26.09	27.46	17.82	16.92	20.24	24.68	44.91	17.11
1.8694	46.94	45.99	59.18	46.94	43.41	48.61	52.38	46.94	45.99	48.15	59.18	37.24	33.08	40.37	39.07	29.13	26.85	31.04	28.01	27.25	17.89	18.22	20.12	24.81	44.5	18.29
1.8729	47.22	45.67	59.11	46.53	42.52	48.23	52.92	47.22	45.67	48.23	59.11	36.97	32.9	41.12	38.55	28.79	26.87	31.46	27.44	27.05	17.76	17.77	20.15	24.55	43.93	17.93
1.8764	45.95	45.48	58.5	45.95	41.86	47.92	51.7	45.95	45.48	48.15	58.5	36.9	32.73	41.12	34.19	28.27	27	31.62	24.6	26.79	17.99	16	19.79	24.68	44.39	15.81
1.88	45.1	44.78	57.91	45.1	41.22	47.3	51.18	45.1	44.78	47.75	57.91	36.7	32.9	41.51	30.78	28.07	26.74	31.76	22.52	26.54	18.4	14.61	19.74	24.68	44.81	14.41
1.8835	42.86	43.28	57.91	42.86	40.8	45.75	51.18	42.86	43.28	46.62	57.91	35.43	33.51	40.88	28.32	26.89	26.95	31.45	21.08	25.63	17.93	13.63	18.91	25	44.81	13.23
1.887	43.12	42.79	58.5	43.75	40.8	45.75	51.7	43.12	42.79	46.62	58.5	35.45	33.42	41.27	28.35	27.26	27.17	31.75	21.23	25.64	18.33	13.62	19.21	25.07	45.24	13.27
1.8905	41.98	42.79	57.82	41.98	40.3	45.1	51.7	41.98	42.79	45.75	57.82	34.44	32.98	41.03	27.27	26.53	27.12	31.73	20.52	24.79	18.75	13.05	18.61	25	44.71	12.68
1.894	43.87	43.26	58.42	42.58	41.22	45.64	51.55	43.87	43.26	46.53	58.42	35.2	33.24	41.67	28.86	27.3	26.93	31.89	21.73	25.43	18.27	13.97	19.11	25.07	44.71	13.82
1.8975	44.74	44.44	58.42	44.08	41.34	46.58	51.55	44.74	44.44	46.58	58.42	35.96	33.33	41.67	30.88	27.63	26.98	31.73	22.71	26.1	18.03	14.56	19.3	25.4	44.71	14.5
1.9008	12.6	11.21	19.32	11.02	4.31	11.11	21.59	12.6	11.21	18.52	19.32	10.91	11.28	12.75	17.39	8.26	9.27	10.46	11.16	4.87	4.41	6.52	2.06	8.27	18.63	6.38
1.9036	12.07	10.91	23.26	10.34	5.45	12.8	20.93	12.07	10.91	18.4	23.26	9.48	11.85	10.75	15.49	5.23	9.64	10.04	11.11	6.37	3.76	5.63	3.59	8.26	17.2	5.63
1.9064	12.26	14.58	28.21	12.26	7.29	16.24	23.08	12.26	14.58	18.8	28.21	13.48	11.62	7.06	13	3	11.01	12.55	10.83	7.3	1.77	6.17	4.12	9.79	17.65	6.5
1.9091	13.86	15.29	28.99	12.87	8.24	15.74	23.19	13.86	15.29	21.3	28.99	14.63	11.67	6.41	13.62	4.07	12.33	11.97	10.95	3.66	2.56	6.1	3.66	9	17.95	6.26
1.9119	13.73	13.79	30.3	8.82	8.05	16.83	21.21	13.73	13.79	23.76	30.3	12.76	11.72	8.45	14.17	5.35	12.09	10.8	10.76	4.94	4.23	4.72	5.76	8.06	19.72	5.64
1.9147	12.73	15.56	27.94	9.09	6.67	17.93	16.18	12.73	15.56	21.7	27.94	10.47	14.56	11.76	12.11	4.26	12.64	11.76	9.83	5.81	5.15	4.87	4.65	9.2	19.12	4.76
1.9174	10.4	14.58	27.14	10.4	6.25	16.81	22.86	10.4	14.58	21.85	27.14	9.93	12.88	11.59	11.24	3.9	12.12	12.56	9.06	4.79	4.35	4.84	2.84	7.2	20.29	4.06
1.9202	8.39	11.3	26.67	8.39	5.22	15.49	24	8.39	11.3	22.54	26.67	10.49	12.5	11.43	11.57	3.7	10.61	11.91	8.98	2.78	3.57	4.58	3.09	8.71	20	4.04
1.9229	8.99	8.09	31.33	7.41	5.88	13.77	16.87	8.99	8.09	22.16	31.33	11.64	13.33	12.33	11.39	2.65	11.11	11.87	9.17	3.97	3.43	4.34	2.91	9.63	21.92	4.24
1.9257	8.76	11.54	32.63	8.76	6.41	11.34	18.95	8.76	11.54	20.1	32.63	8.45	12.21	9.46	10.7	3.99	10.23	11.26	9.04	4.23	2.7	4.37	3.29	8.58	24.32	4.33
1.9284	7.51	13.11	29.63	9.88	7.1	11.89	22.22	7.51	13.11	18.94	29.63	7.41	10.53	11.39	10.91	5.35	11.4	10.97	8.92	4.01	5.7	4.61	3.09	6.73	20.25	4.27
1.9312	7.97	9.59	30.16	8.64	6.39	12.36	19.05	7.97	9.59	18.73	30.16	8.33	10.28	13.95	11.63	3.99	10.83	11.63	8.91	3.39	6.4	4.51	2.78	8.33	18.6	4.21
1.9339	7.51	8.39	31.65	7.24	5.84	11.31	15.82	7.51	8.39	18.96	31.65	7.62	9.22	15	11.57	2.59	8.98	12	8.85	2.8	3	4.37	3.3	8.51	17	4.14
1.9366	7.31	8.59	32.85	7.31	6.09	10.77	14.49	7.31	8.59	17.46	32.85	6.98	8.56	15.38	11.39	2.88	8.56	10.51	9.01	2.99	1.54	4.42	2.99	7.47	16.92	4.18
1.9394	7.74	8.26	33.09	6.77	6.14	10.09	14.55	7.74	8.26	17.25	33.09	6.77	8.96	14.71	11.35	3.3	7.98	11.37	9.17	2.85	1.47	4.58	2.48	6.58	17.65	4.39
1.9421	7.33	8.09	32.96	6.45	5.61	9.69	13.57	7.33	8.09	17.66	32.96	6.25	8.63	13.66	11.62	3.47	6.28	11.6	9.43	2.84	1.54	4.66	1.96	5.86	18.5	4.6
1.9448	6.69	8.03	33.41	6.38	5.53	9.78	13.36	6.69	8.03	17.38	33.41	5.73	8.25	14.29	11.99	3.57	6.54	10.66	9.68	3.47	2.55	4.76	1.86	6.05	18.71	4.69
1.9476	6.8	8.41	34.41	6.62	5.53	9.91	13.69	6.8	8.41	17.37	34.41	5.87	8.23	14.33	12.26	3.87	7.1	10.74	9.84	3.25	3.03	4.94	1.96	6.43	19.56	4.79
1.9503	7.09	8.67	34.48	6.84	5.98	9.97	14.31	7.09	8.67	17.63	34.48	6	8.36	14.35	12.49	3.91	6.45	11.16	10.07	3.02	3.23	5.02	2.09	6.5	19.38	5
1.953	7.15	8.47	34.58	6.85	6.12	9.95	14.77	7.15	8.47	17.96	34.58	6.08	8.29	15.42	12.7	3.89	6.38	11.49	10.38	3.5	3.1	5.21	2.12	6.58	19.27	5.17
1.9557	7.52	8.56	35.52	7	6.24	10.41	14.79	7.52	8.56	18.27	35.52	6.26	8.26	15.69	13.08	3.94	6.83	11.97	10.67	3.82	3.21	5.38	2.22	6.56	19.85	5.3
1.9584	7.91	8.87	35.85	7.31	6.24	10.76	14.69	7.91	8.87	18.6	35.85	6.46	8.61	15.56	13.44	4.11	7.08	12.43	10.91	3.79	3.16	5.53	2.32	6.66	20.49	5.47
1.9612	7.71	8.84	35.51	7.49	6.02	10.68	14.76	7.71	8.84	18.72	35.51	6.52	8.4	15.98	13.83	4.29	6.97	12.7	11.11	3.7	3.13	5.65	2.28	6.91	20.67	5.64
1.9639	7.56	8.77	35.74	7.38	6.05	10.62	14.34	7.56	8.77	18.88	35.74	6.5	8.18	16.2	14.13	4.37	6.85	12.71	11.32	3.84	3.32	5.83	2.23	6.93	20.99	5.79
1.9666	7.56	8.81	36.03	7.18	6.14	10.74	14.36	7.56	8.81	18.86	36.03	6.48	8.23	16.52	14.44	4.41	7.05	12.78	11.58	3.91	3.26	6	2.2	6.92	21.1	5.97
1.9693	7.51	8.81	36.51	7.22	6.15	10.84	14.75	7.51	8.81	18.93	36.51	6.5	8.34	16.79	14.79	4.44	7.18	13	11.83	3.95	3.17	6.12	2.18	6.97	21.12	6.14
1.972	7.61	8.83	36.8	7.39	6.17	10.92	15.01	7.61	8.83	19.17	36.8	6.51	8.43	16.9	15.08	4.5	7.22	13.21	12.06	4.03	3.18	6.26	2.2	7.08	21.4	6.28
1.9747	7.67	8.97	36.83	7.38	6.38	11	15.14	7.67	8.97	19.43	36.83	6.65	8.56	16.95	15.32	4.61	7.39	13.38	12.31	4.19	3.28	6.39	2.25	7.22	21.73	6.42
1.9774	7.77	9.14	36.99	7.39	6.52	11.2	15.42	7.77	9.14	19.58	36.99	6.79	8.77	17.17	15.57	4.77	7.53	13.54	12.52	4.3	3.38	6.51	2.32	7.38	22.04	6.55
1.9801	7.86	9.29	37.32	7.52	6.59	11.37	15.73	7.86	9.29	19.76	37.32	6.95	8.93	17.4	15.85	4.93	7.65	13.78	12.7	4.37	3.51	6.64	2.32	7.5	22.25	6.69
1.9828	8.05	9.44	37.48	7.64	6.66	11.6	16.1	8.05	9.44	20.1	37.48	7.1	9.09	17.63	16.16	5.05	7.8	14.01	12.91	4.48	3.61	6.8	2.38	7.6	22.42	6.88
1.9854	8.23	9.64	37.76	7.8	6.81	11.95	16.48	8.23	9.64	20.43	37.76	7.31	9.28	17.82	16.52	5.17	7.96	14.23	13.15	4.61	3.65	6.96	2.47	7.78	22.77	7.08
1.9881	8.4	9.92	38.04	7.97	7	12.25	16.8	8.4	9.92	20.72	38.04	7.53	9.5	17.99	16.84	5.32	8.16	14.41	13.39	4.81	3.71	7.11	2.56	7.97	23.03	7.22
1.9908	8.61	10.11	38.28	8.25	7.22	12.47	17.15	8.61	10.11	21.01	38.28	7.73	9.71	18.22	17.14	5.51	8.36	14.58	13.65	4.97	3.84	7.28	2.67	8.16	23.17	7.38
1.9935	8.84	10.27	38.53	8.55	7.51	12.76	17.69	8.84	10.27	21.29	38.53	7.96	9.96	18.52	17.48	5.76	8.59	14.7	13.93	5.16	4	7.46	2.78	8.33	23.44	7.58
1.9962	9.21	10.56	38.78	8.84	7.84	13.16	18.37	9.21	10.56	21.63	38.78	8.25	10.31	18.77	17.85	5.95	8.8	14.91	14.21	5.4	4.08	7.63	2.88	8.58	23.75	7.81
1.9988	9.73	11.05	39	9.27	8.23	13.7	19.08	9.73	11.05	22.2	39	8.64	10.64	18.98	18.24	6.22	9.12	15.16	14.51	5.7	4.25	7.85	3.09	8.94	24	8.07
2.0015	10.54	11.69	39.01	10.01	8.74	14.43	19.94	10.54	11.69	22.99	39.01	9.16	10.99	19.45	18.84	6.6	9.52	15.53	14.9	5.97	4.69	8.19	3.41	9.25	24.44	8.33
2.0042	11.43	12.31	38.68	10.83	9.23	15.17	20.82	11.43	12.31	23.75	38.68	9.8	11.31	20.05	19.56	6.96	9.79	15.88	15.22	6.29	5.05	8.49	3.75	9.46	25.05	8.54
2.0069	11.78	12.74	38.66	11.37	9.52	15.84	20.99	11.78	12.74	24.12	38.66	10.18	11.49	20.31	19.99	7.13	9.94	16	15.31	6.67	4.98	8.53	3.89	9.61	25.29	8.68
2.0095	11.92	13.04	38.97	11.5	9.58	16.12	20.95	11.92	13.04	24.18	38.97	10.29	11.61	20.34	20.13	7.27	10	15.87	15.44	6.69	4.84	8.58	3.89	9.7	25.07	8.76
2.0122	11.94	13.09	39.2	11.45	9.64	16.29	21.3	11.94	13.09	24.41	39.2	10.42	11.76	20.4	20.32	7.39	10.02	15.81	15.59	6.6	4.85	8.65	3.82	9.71	24.82	8.81
2.0148	11.77	13.18	38.99	11.44	9.57	16.2	21.37	11.77	13.18	24.62	38.99	10.47	11.74	20.32	20.47	7.36	9.97	15.87	15.6	6.64	4.87	8.6	3.74	9.72	24.81	8.79
2.0175	11.64	13.35	38.86	11.32	9.33	16.21	21.24	11.64	13.35	24.57	38.86	10.26	11.68	20.37	20.57	7.35	9.88	15.9	15.47	6.7	4.87	8.43	3.65	9.66	25.11	8.75
2.0202	11.47	13.39	39.04	11.06	9.25	16.29	20.96	11.47	13.39	24.49	39.04	10.14	11.61	20.36	20.71	7.35	9.77	15.78	15.38	6.6	4.74	8.37	3.61	9.54	25.19	8.66
2.0228	11.24	13.31	39.08	10.84	9.16	16.21	20.9	11.24	13.31	24.48	39.08	10.14	11.52	20.36	20.78	7.39	9.71	15.64	15.4	6.62	4.67	8.32	3.57	9.47	25.11	8.58
2.0254	11.16	13.29	39.01	10.79	9.2	16.22	21.23	11.16	13.29	24.45	39.01	10.15	11.48	20.38	20.8	7.44	9.71	15.47	15.42	6.7	4.69	8.25	3.54	9.44	25.05	8.57
2.0281	11.18	13.33	38.88	10.88	9.32	16.41	21.5	11.18	13.33	24.47	38.88	10.19	11.46	20.36	20.9	7.48	9.7	15.38	15.41	6.75	4.67	8.19	3.53	9.41	25.01	8.56
2.0307	11.24	13.45	38.76	11.02	9.42	16.54	21.63	11.24	13.45	24.5	38.76	10.27	11.44	20.35	21.03	7.55	9.71	15.28	15.4	6.81	4.67	8.14	3.55	9.38	25.04	8.55
2.0334	11.39	13.65	38.56	11.17	9.55	16.65	21.9	11.39	13.65	24.57	38.56	10.38	11.42	20.34	21.17	7.66	9.73	15.19	15.37	6.94	4.65	8.1	3.61	9.35	25.02	8.55
2.036	11.58	13.89	38.36	11.33	9.8	16.88	22.26	11.58	13.89	24.67	38.36	10.52	11.42	20.33	21.32	7.77	9.74	15.08	15.35	7.05	4.64	8.07	3.66	9.35	25.04	8.53
2.0387	11.81	14.06	38.04	11.5	9.98	17.09	22.55	11.81	14.06	24.76	38.04	10.62	11.41	20.29	21.47	7.88	9.75	14.92	15.32	7.19	4.68	8.02	3.73	9.35	24.98	8.49
2.0413	12.03	14.19	37.72	11.7	10.11	17.31	22.78	12.03	14.19	24.81	37.72	10.75	11.39	20.32	21.63	8	9.73	14.79	15.27	7.27	4.73	7.96	3.79	9.31	24.87	8.47
2.0439	12.22	14.35	37.35	11.99	10.32	17.51	23.02	12.22	14.35	24.82	37.35	10.91	11.36	20.34	21.78	8.1	9.7	14.64	15.23	7.34	4.75	7.91	3.89	9.29	24.81	8.42
2.0465	12.43	14.59	36.95	12.31	10.5	17.66	23.41	12.43	14.59	24.87	36.95	11.05	11.35	20.31	21.9	8.21	9.69	14.5	15.21	7.44	4.73	7.86	3.96	9.28	24.76	8.39
2.0492	12.74	14.79	36.59	12.5	10.63	17.86	23.75	12.74	14.79	24.99	36.59	11.18	11.31	20.27	22.03	8.32	9.67	14.32	15.16	7.52	4.71	7.79	4.01	9.27	24.68	8.38
2.0518	13	14.99	36.22	12.69	10.8	18.11	24	13	14.99	25.13	36.22	11.3	11.25	20.27	22.12	8.41	9.63	14.15	15.07	7.56	4.72	7.74	4.08	9.22	24.57	8.35
2.0544	13.16	15.16	35.82	12.87	10.89	18.29	24.06	13.16	15.16	25.21	35.82	11.37	11.13	20.21	22.13	8.43	9.55	13.95	14.89	7.64	4.72	7.61	4.1	9.13	24.4	8.22
2.057	13.22	15.22	35.57	12.92	10.95	18.37	24.02	13.22	15.22	25.23	35.57	11.43	11	20.16	22.13	8.45	9.44	13.73	14.73	7.68	4.7	7.43	4.12	8.94	24.21	8.04
2.0596	13.28	15.41	35.38	12.97	11.02	18.56	24.09	13.28	15.41	25.25	35.38	11.47	10.88	20.11	22.17	8.51	9.34	13.51	14.6	7.6	4.64	7.32	4.1	8.81	24.01	7.89
2.0622	13.42	15.59	35.28	13.11	11.14	18.71	24.34	13.42	15.59	25.33	35.28	11.46	10.77	19.98	22.18	8.55	9.24	13.34	14.51	7.61	4.52	7.23	4.04	8.77	23.92	7.83
2.0649	13.56	15.71	35.2	13.23	11.24	18.86	24.55	13.56	15.71	25.4	35.2	11.48	10.71	19.84	22.26	8.57	9.19	13.2	14.43	7.66	4.46	7.16	4	8.72	23.82	7.79
2.0674	13.61	15.9	35.07	13.32	11.28	19.07	24.58	13.61	15.9	25.45	35.07	11.54	10.66	19.73	22.31	8.58	9.14	13.03	14.32	7.7	4.46	7.03	4.02	8.62	23.71	7.68
2.0701	13.7	16.15	35.14	13.46	11.42	19.22	24.73	13.7	16.15	25.54	35.14	11.58	10.6	19.75	22.29	8.58	9.09	12.95	14.19	7.77	4.44	6.92	4.05	8.54	23.57	7.56
2.0726	13.87	16.39	35.28	13.56	11.6	19.35	25.01	13.87	16.39	25.69	35.28	11.66	10.52	19.75	22.32	8.65	9.02	12.85	14.1	7.78	4.37	6.84	4.08	8.49	23.52	7.49
2.0752	14.02	16.48	35.32	13.74	11.73	19.53	25.22	14.02	16.48	25.85	35.32	11.72	10.47	19.67	22.37	8.71	8.98	12.76	14.07	7.84	4.36	6.77	4.1	8.47	23.47	7.46
2.0778	14.1	16.65	35.33	13.96	11.86	19.75	25.33	14.1	16.65	25.92	35.33	11.77	10.46	19.65	22.45	8.8	8.98	12.73	14.02	7.99	4.38	6.73	4.13	8.45	23.47	7.43
2.0804	14.29	16.89	35.39	14.14	12.01	19.93	25.56	14.29	16.89	25.98	35.39	11.85	10.46	19.69	22.55	8.88	8.97	12.72	13.98	8.1	4.37	6.69	4.15	8.42	23.5	7.41
2.083	14.53	17.1	35.34	14.31	12.21	20.14	25.82	14.53	17.1	26.17	35.34	11.93	10.49	19.67	22.61	8.97	9	12.67	14.01	8.16	4.44	6.68	4.15	8.41	23.51	7.4
2.0856	14.75	17.3	35.24	14.51	12.44	20.34	26	14.75	17.3	26.38	35.24	12.04	10.49	19.65	22.74	9.04	9.02	12.63	14.03	8.19	4.45	6.7	4.21	8.43	23.5	7.39
2.0882	14.96	17.49	35.26	14.72	12.61	20.52	26.23	14.96	17.49	26.47	35.26	12.17	10.52	19.69	22.86	9.14	9.05	12.64	14.01	8.25	4.4	6.7	4.33	8.46	23.51	7.41
2.0908	15.15	17.7	35.27	14.96	12.74	20.77	26.5	15.15	17.7	26.53	35.27	12.32	10.56	19.78	22.95	9.26	9.1	12.67	14.03	8.33	4.43	6.68	4.4	8.48	23.6	7.39
2.0934	15.33	17.96	35.3	15.19	12.93	21	26.75	15.33	17.96	26.68	35.3	12.44	10.6	19.88	23.08	9.39	9.15	12.67	14.04	8.46	4.49	6.69	4.43	8.51	23.64	7.4
2.0959	15.55	18.21	35.32	15.43	13.17	21.19	27.02	15.55	18.21	26.83	35.32	12.6	10.66	19.93	23.21	9.49	9.2	12.67	14.08	8.58	4.53	6.68	4.5	8.54	23.64	7.42
2.0985	15.82	18.45	35.28	15.64	13.39	21.41	27.24	15.82	18.45	26.99	35.28	12.75	10.73	19.95	23.35	9.6	9.25	12.73	14.13	8.69	4.56	6.7	4.62	8.58	23.7	7.44
2.1011	16.12	18.71	35.26	15.93	13.59	21.65	27.47	16.12	18.71	27.18	35.26	12.91	10.82	20.01	23.49	9.73	9.3	12.8	14.18	8.8	4.64	6.73	4.71	8.63	23.79	7.48
2.1036	16.37	18.96	35.29	16.27	13.83	21.93	27.77	16.37	18.96	27.32	35.29	13.11	10.95	20.18	23.68	9.9	9.4	12.85	14.25	8.98	4.68	6.77	4.77	8.71	23.93	7.55
2.1062	16.67	19.25	35.29	16.56	14.11	22.18	28	16.67	19.25	27.46	35.29	13.29	11.08	20.33	23.89	10.09	9.55	12.97	14.32	9.15	4.73	6.84	4.87	8.79	24.01	7.63
2.1088	17	19.54	35.28	16.85	14.41	22.47	28.17	17	19.54	27.69	35.28	13.52	11.24	20.49	24.12	10.26	9.68	13.09	14.43	9.3	4.88	6.91	5.02	8.88	24.15	7.7
2.1113	17.33	19.82	35.34	17.23	14.63	22.76	28.45	17.33	19.82	27.88	35.34	13.78	11.39	20.66	24.31	10.41	9.79	13.17	14.57	9.43	4.99	7	5.17	9	24.33	7.81
2.1139	17.65	20.12	35.41	17.58	14.91	23.03	28.76	17.65	20.12	28.1	35.41	14.01	11.53	20.81	24.53	10.57	9.91	13.32	14.72	9.59	5.08	7.11	5.3	9.12	24.51	7.92
2.1164	17.99	20.41	35.49	17.87	15.25	23.27	29.04	17.99	20.41	28.23	35.49	14.25	11.69	21.01	24.75	10.75	10	13.43	14.81	9.77	5.2	7.19	5.39	9.22	24.68	7.99
2.119	18.21	20.65	35.5	18.17	15.49	23.44	29.24	18.21	20.65	28.28	35.5	14.45	11.83	21.15	24.93	10.89	10.11	13.52	14.88	9.94	5.31	7.24	5.52	9.33	24.82	8.06
2.1215	18.41	20.85	35.42	18.37	15.64	23.64	29.47	18.41	20.85	28.38	35.42	14.61	11.92	21.24	25.06	11.04	10.21	13.61	14.98	10.03	5.35	7.3	5.6	9.38	24.88	8.11
2.1241	18.62	21	35.35	18.49	15.8	23.83	29.63	18.62	21	28.5	35.35	14.72	12.02	21.32	25.2	11.13	10.27	13.68	15.05	10.07	5.4	7.35	5.65	9.44	25	8.14
2.1266	18.73	21.11	35.25	18.64	15.89	23.91	29.71	18.73	21.11	28.53	35.25	14.8	12.08	21.37	25.31	11.19	10.31	13.73	15.1	10.14	5.42	7.37	5.67	9.49	25.05	8.17
2.1292	18.82	21.24	35.11	18.74	15.91	23.96	29.75	18.82	21.24	28.53	35.11	14.83	12.08	21.42	25.37	11.26	10.33	13.74	15.1	10.18	5.4	7.37	5.66	9.49	25.02	8.2
2.1317	18.85	21.34	34.95	18.8	15.93	23.98	29.77	18.85	21.34	28.53	34.95	14.86	12.06	21.47	25.46	11.3	10.37	13.76	15.1	10.23	5.39	7.36	5.64	9.47	25.02	8.19
2.1342	18.89	21.37	34.84	18.88	15.98	24.01	29.84	18.89	21.37	28.53	34.84	14.87	12.12	21.55	25.52	11.34	10.4	13.78	15.14	10.26	5.35	7.37	5.64	9.52	25.09	8.2
2.1368	19	21.39	34.78	18.92	16.03	24.13	29.9	19	21.39	28.49	34.78	14.92	12.15	21.62	25.61	11.39	10.42	13.8	15.18	10.28	5.35	7.39	5.69	9.53	25.12	8.23
2.1393	19.08	21.48	34.63	19.03	16.11	24.2	30.01	19.08	21.48	28.44	34.63	15	12.19	21.64	25.7	11.42	10.45	13.86	15.17	10.34	5.38	7.41	5.73	9.56	25.16	8.27
2.1418	19.12	21.54	34.49	19.18	16.21	24.18	30.1	19.12	21.54	28.39	34.49	15.08	12.25	21.64	25.82	11.47	10.49	13.91	15.23	10.43	5.42	7.43	5.72	9.63	25.2	8.33
2.1443	19.23	21.61	34.33	19.31	16.32	24.21	30.18	19.23	21.61	28.45	34.33	15.16	12.3	21.74	25.94	11.57	10.58	13.93	15.31	10.49	5.43	7.48	5.79	9.69	25.27	8.36
2.1469	19.38	21.74	34.26	19.4	16.41	24.36	30.3	19.38	21.74	28.5	34.26	15.27	12.38	21.86	26.01	11.65	10.65	14	15.39	10.58	5.5	7.54	5.87	9.71	25.38	8.39
2.1494	19.54	21.86	34.16	19.56	16.55	24.48	30.4	19.54	21.86	28.53	34.16	15.4	12.5	21.97	26.11	11.74	10.73	14.09	15.46	10.63	5.6	7.6	5.95	9.78	25.5	8.47
2.1519	19.72	21.99	34.03	19.7	16.68	24.55	30.47	19.72	21.99	28.5	34.03	15.55	12.64	22.11	26.21	11.85	10.83	14.2	15.54	10.72	5.64	7.66	6.01	9.89	25.58	8.56
2.1544	19.87	22.09	33.91	19.87	16.77	24.61	30.55	19.87	22.09	28.51	33.91	15.66	12.77	22.23	26.34	11.97	10.92	14.31	15.66	10.89	5.68	7.74	6.07	9.96	25.64	8.65
2.1569	20.03	22.19	33.82	20.07	16.9	24.69	30.6	20.03	22.19	28.51	33.82	15.82	12.9	22.34	26.51	12.1	11.01	14.38	15.76	10.99	5.76	7.8	6.21	10.03	25.72	8.73
2.1594	20.18	22.31	33.74	20.22	17.05	24.77	30.66	20.18	22.31	28.56	33.74	15.97	13	22.48	26.62	12.23	11.11	14.45	15.83	11.08	5.87	7.89	6.33	10.14	25.82	8.83
2.1619	20.38	22.41	33.63	20.41	17.14	24.88	30.71	20.38	22.41	28.61	33.63	16.13	13.15	22.59	26.71	12.33	11.21	14.57	15.93	11.2	5.96	7.97	6.37	10.22	25.96	8.91
2.1644	20.5	22.51	33.61	20.53	17.23	24.96	30.76	20.5	22.51	28.58	33.61	16.25	13.27	22.66	26.85	12.4	11.31	14.67	16.02	11.29	6.04	8.01	6.42	10.27	26.03	8.99
2.1669	20.55	22.6	33.55	20.59	17.34	24.99	30.79	20.55	22.6	28.54	33.55	16.33	13.31	22.7	26.97	12.49	11.36	14.72	16.08	11.33	6.03	8.08	6.52	10.32	26.03	9.02
2.1694	20.59	22.63	33.48	20.63	17.36	25	30.81	20.59	22.63	28.56	33.48	16.35	13.32	22.71	26.94	12.54	11.36	14.71	16.07	11.38	6.05	8.13	6.53	10.35	26.04	9.01
2.1719	20.58	22.61	33.38	20.62	17.32	24.95	30.8	20.58	22.61	28.52	33.38	16.3	13.33	22.73	26.89	12.53	11.35	14.73	16.06	11.38	6.05	8.11	6.47	10.35	26.04	9
2.1744	20.51	22.53	33.36	20.54	17.31	24.91	30.78	20.51	22.53	28.45	33.36	16.25	13.3	22.71	26.84	12.45	11.34	14.68	16.04	11.33	6	8.08	6.42	10.31	25.99	9.01
2.1769	20.39	22.46	33.37	20.49	17.26	24.84	30.78	20.39	22.46	28.39	33.37	16.17	13.22	22.61	26.78	12.41	11.29	14.62	15.96	11.28	5.94	8.02	6.41	10.25	25.97	8.96
2.1794	20.28	22.44	33.33	20.39	17.16	24.77	30.76	20.28	22.44	28.37	33.33	16.06	13.13	22.55	26.68	12.41	11.24	14.57	15.9	11.24	5.9	7.97	6.38	10.18	25.88	8.92
2.1819	20.19	22.42	33.26	20.32	17.14	24.78	30.7	20.19	22.42	28.36	33.26	16.01	13.1	22.49	26.62	12.35	11.18	14.53	15.87	11.22	5.84	7.94	6.32	10.12	25.77	8.88
2.1844	20.13	22.37	33.25	20.26	17.06	24.8	30.62	20.13	22.37	28.32	33.25	15.91	13.05	22.44	26.6	12.28	11.12	14.49	15.84	11.17	5.79	7.89	6.25	10.07	25.71	8.84
2.1868	20.13	22.31	33.3	20.21	16.95	24.81	30.69	20.13	22.31	28.32	33.3	15.83	12.97	22.4	26.55	12.27	11.1	14.47	15.8	11.12	5.75	7.85	6.18	10.04	25.68	8.79
2.1893	20.09	22.28	33.34	20.19	16.95	24.8	30.7	20.09	22.28	28.36	33.34	15.79	12.94	22.4	26.53	12.25	11.12	14.47	15.78	11.11	5.66	7.85	6.09	10.03	25.66	8.79
2.1918	20.06	22.33	33.48	20.23	17.04	24.83	30.72	20.06	22.33	28.42	33.48	15.76	12.95	22.36	26.52	12.23	11.1	14.47	15.77	11.14	5.64	7.86	6.08	10.03	25.72	8.79
2.1943	20.14	22.39	33.63	20.26	17.09	24.85	30.84	20.14	22.39	28.49	33.63	15.73	12.96	22.33	26.48	12.21	11.06	14.41	15.82	11.12	5.67	7.87	6.11	10.02	25.77	8.79
2.1967	20.17	22.37	33.67	20.31	17.14	24.91	30.86	20.17	22.37	28.63	33.67	15.71	12.93	22.39	26.55	12.24	11.08	14.41	15.87	11.1	5.7	7.87	6.1	10.03	25.81	8.8
2.1992	20.13	22.36	33.64	20.41	17.1	24.96	30.9	20.13	22.36	28.71	33.64	15.73	12.92	22.39	26.6	12.23	11.13	14.43	15.84	11.12	5.7	7.86	6.08	10.04	25.83	8.81
2.2016	20.17	22.46	33.72	20.41	17.13	25.04	30.98	20.17	22.46	28.77	33.72	15.78	12.93	22.43	26.55	12.23	11.11	14.47	15.84	11.14	5.64	7.87	6.06	10.03	25.82	8.81
2.2041	20.18	22.59	33.99	20.45	17.16	25.12	31.06	20.18	22.59	28.77	33.99	15.83	12.95	22.47	26.59	12.29	11.08	14.49	15.85	11.16	5.64	7.91	6.06	10.03	25.86	8.85
2.2066	20.21	22.63	34.12	20.51	17.19	25.11	31.12	20.21	22.63	28.9	34.12	15.78	12.97	22.49	26.65	12.29	11.12	14.53	15.89	11.13	5.65	7.92	6.09	10.01	25.93	8.84
2.209	20.28	22.63	34.17	20.57	17.25	25.2	31.15	20.28	22.63	28.97	34.17	15.76	12.95	22.53	26.71	12.26	11.14	14.5	15.92	11.12	5.67	7.9	6.09	10.04	25.94	8.85
2.2115	20.28	22.66	34.32	20.57	17.32	25.3	31.25	20.28	22.66	29	34.32	15.82	12.95	22.52	26.66	12.26	11.13	14.47	15.91	11.19	5.67	7.87	6.13	10.04	26.01	8.82
2.2139	20.34	22.75	34.44	20.63	17.31	25.3	31.3	20.34	22.75	29.08	34.44	15.87	12.96	22.5	26.66	12.32	11.13	14.48	15.91	11.22	5.66	7.9	6.17	10.03	26.06	8.82
2.2164	20.43	22.75	34.52	20.68	17.38	25.35	31.33	20.43	22.75	29.13	34.52	15.9	12.92	22.53	26.7	12.3	11.13	14.5	15.88	11.23	5.65	7.9	6.16	10	26.03	8.82
2.2188	20.46	22.72	34.52	20.67	17.42	25.34	31.36	20.46	22.72	29.13	34.52	15.86	12.89	22.54	26.7	12.29	11.09	14.49	15.85	11.22	5.63	7.89	6.14	9.98	25.97	8.8
2.2212	20.43	22.77	34.61	20.66	17.38	25.35	31.37	20.43	22.77	29.16	34.61	15.83	12.85	22.5	26.7	12.29	11.08	14.42	15.86	11.19	5.62	7.89	6.12	9.93	25.85	8.79
2.2237	20.43	22.79	34.65	20.7	17.36	25.42	31.41	20.43	22.79	29.14	34.65	15.8	12.79	22.43	26.68	12.25	11.03	14.3	15.83	11.15	5.6	7.85	6.08	9.87	25.85	8.74
2.2261	20.47	22.73	34.5	20.65	17.38	25.38	31.28	20.47	22.73	29.07	34.5	15.75	12.67	22.42	26.62	12.18	10.91	14.21	15.76	11.02	5.52	7.79	6.03	9.78	25.85	8.67
2.2286	20.44	22.73	34.33	20.66	17.41	25.24	31.18	20.44	22.73	29.01	34.33	15.71	12.54	22.32	26.5	12.1	10.8	14.11	15.68	10.96	5.47	7.71	6.01	9.69	25.68	8.59
2.231	20.32	22.72	34.19	20.63	17.34	25.18	31.18	20.32	22.72	28.93	34.19	15.64	12.39	22.13	26.32	12	10.7	13.96	15.54	10.96	5.4	7.63	5.97	9.57	25.52	8.53
2.2334	20.27	22.61	34.03	20.55	17.29	25.12	31.04	20.27	22.61	28.81	34.03	15.52	12.24	21.96	26.19	11.89	10.58	13.75	15.38	10.87	5.37	7.53	5.92	9.42	25.34	8.42
2.2358	20.23	22.46	33.82	20.42	17.19	24.97	30.94	20.23	22.46	28.65	33.82	15.37	12.07	21.8	26.06	11.82	10.41	13.54	15.2	10.7	5.32	7.4	5.86	9.3	25.17	8.26
2.2382	20.19	22.31	33.48	20.32	17.07	24.81	30.88	20.19	22.31	28.46	33.48	15.28	11.86	21.66	25.88	11.7	10.23	13.33	15.05	10.61	5.2	7.28	5.78	9.15	25.02	8.11
2.2407	20.01	22.19	33.07	20.19	17.02	24.67	30.75	20.01	22.19	28.25	33.07	15.17	11.65	21.49	25.66	11.55	10.08	13.13	14.89	10.54	5.1	7.15	5.73	8.96	24.81	8.02
2.2431	19.92	22.09	32.74	20.02	16.97	24.5	30.5	19.92	22.09	28.03	32.74	15.07	11.47	21.26	25.47	11.42	9.91	12.91	14.69	10.4	5	7.01	5.67	8.82	24.53	7.89
2.2455	19.83	21.9	32.41	19.85	16.8	24.3	30.31	19.83	21.9	27.78	32.41	14.97	11.29	21.06	25.29	11.38	9.72	12.69	14.48	10.28	4.9	6.87	5.6	8.71	24.29	7.71
2.2479	19.66	21.74	31.98	19.66	16.55	24.12	30.19	19.66	21.74	27.51	31.98	14.8	11.1	20.87	25.11	11.24	9.6	12.48	14.3	10.23	4.88	6.77	5.56	8.54	24.09	7.58
2.2503	19.41	21.55	31.46	19.43	16.35	23.88	29.97	19.41	21.55	27.24	31.46	14.64	10.93	20.69	24.94	11.08	9.46	12.28	14.13	10.07	4.85	6.64	5.49	8.39	23.87	7.45
2.2527	19.24	21.32	31	19.13	16.27	23.66	29.6	19.24	21.32	26.94	31	14.47	10.76	20.48	24.75	10.94	9.29	12.08	13.99	9.96	4.7	6.54	5.4	8.27	23.62	7.32
2.2551	19.05	21.09	30.5	18.8	16.12	23.34	29.4	19.05	21.09	26.51	30.5	14.36	10.61	20.28	24.55	10.82	9.17	11.9	13.82	9.83	4.58	6.43	5.36	8.13	23.46	7.21
2.2575	18.83	20.86	30.01	18.47	15.78	23.07	29.22	18.83	20.86	26.13	30.01	14.23	10.46	20.13	24.33	10.68	9.04	11.75	13.66	9.71	4.52	6.32	5.27	7.98	23.26	7.13
2.2599	18.55	20.67	29.55	18.14	15.53	22.81	28.9	18.55	20.67	25.79	29.55	14.02	10.28	19.89	24.08	10.52	8.9	11.56	13.48	9.57	4.46	6.18	5.14	7.86	23.07	7.02
2.2623	18.27	20.37	29.05	17.84	15.33	22.45	28.55	18.27	20.37	25.52	29.05	13.84	10.11	19.67	23.87	10.39	8.74	11.38	13.33	9.4	4.33	6.09	5.04	7.73	22.86	6.87
2.2647	18.05	20.04	28.68	17.53	15.17	22.16	28.34	18.05	20.04	25.23	28.68	13.64	9.93	19.49	23.64	10.26	8.6	11.25	13.19	9.3	4.26	6.01	4.97	7.58	22.6	6.75
2.2671	17.83	19.84	28.26	17.28	14.95	21.97	28.1	17.83	19.84	24.94	28.26	13.47	9.79	19.35	23.5	10.11	8.51	11.1	13.03	9.17	4.22	5.9	4.89	7.48	22.39	6.65
2.2695	17.6	19.7	27.94	17.03	14.73	21.75	27.88	17.6	19.7	24.75	27.94	13.37	9.7	19.24	23.31	9.98	8.44	10.97	12.94	9.04	4.16	5.82	4.81	7.4	22.22	6.57
2.2719	17.39	19.56	27.74	16.81	14.62	21.58	27.74	17.39	19.56	24.48	27.74	13.24	9.62	19.09	23.22	9.9	8.34	10.85	12.86	8.96	4.1	5.79	4.74	7.35	22.12	6.54
2.2742	17.24	19.37	27.6	16.67	14.54	21.41	27.54	17.24	19.37	24.27	27.6	13.12	9.52	19.04	23.11	9.86	8.26	10.78	12.73	8.93	4.12	5.75	4.68	7.32	22	6.49
2.2766	17.14	19.25	27.37	16.53	14.4	21.21	27.27	17.14	19.25	24.17	27.37	13.05	9.47	18.95	23.05	9.77	8.21	10.78	12.7	8.87	4.1	5.71	4.65	7.26	21.93	6.44
2.279	17	19.08	27.08	16.39	14.22	21.11	27.08	17	19.08	24.05	27.08	12.99	9.42	18.87	22.93	9.7	8.17	10.71	12.73	8.8	3.99	5.68	4.64	7.23	21.8	6.45
2.2814	16.89	18.96	26.95	16.27	14.04	20.99	27.01	16.89	18.96	23.92	26.95	12.9	9.41	18.79	22.86	9.65	8.14	10.58	12.72	8.77	3.98	5.65	4.63	7.2	21.71	6.43
2.2838	16.77	18.82	26.96	16.07	13.94	20.82	27.06	16.77	18.82	23.84	26.96	12.81	9.36	18.7	22.81	9.58	8.12	10.56	12.7	8.7	3.99	5.67	4.57	7.17	21.73	6.42
2.2861	16.67	18.62	26.84	15.94	13.86	20.66	27.01	16.67	18.62	23.75	26.84	12.75	9.33	18.7	22.69	9.52	8.07	10.56	12.62	8.61	3.95	5.67	4.51	7.15	21.84	6.42
2.2885	16.61	18.51	26.64	15.92	13.68	20.56	26.78	16.61	18.51	23.61	26.64	12.68	9.29	18.77	22.58	9.51	8.01	10.54	12.56	8.59	3.91	5.63	4.52	7.11	21.77	6.4
2.2908	16.44	18.47	26.59	15.9	13.57	20.45	26.59	16.44	18.47	23.49	26.59	12.6	9.22	18.67	22.51	9.44	7.96	10.47	12.54	8.54	3.89	5.61	4.48	7.06	21.6	6.37
2.2932	16.26	18.29	26.52	15.74	13.6	20.38	26.49	16.26	18.29	23.39	26.52	12.53	9.16	18.5	22.47	9.34	7.91	10.45	12.54	8.49	3.89	5.6	4.4	7.05	21.56	6.36
2.2956	16.19	18.08	26.26	15.59	13.47	20.28	26.48	16.19	18.08	23.31	26.26	12.42	9.12	18.33	22.3	9.29	7.84	10.42	12.42	8.44	3.87	5.6	4.4	7.01	21.5	6.34
2.2979	16.18	18.02	26.22	15.48	13.41	20.16	26.26	16.18	18.02	23.2	26.22	12.37	9.09	18.24	22.13	9.24	7.8	10.35	12.33	8.38	3.82	5.59	4.37	6.92	21.48	6.27
2.3003	16.13	17.96	26.18	15.38	13.34	20.02	26.07	16.13	17.96	23.06	26.18	12.34	9.01	18.15	22.03	9.14	7.78	10.28	12.34	8.37	3.77	5.53	4.3	6.9	21.32	6.26
2.3026	16.02	17.78	26.04	15.27	13.22	19.94	26	16.02	17.78	22.94	26.04	12.21	8.9	18.06	21.87	9.07	7.67	10.2	12.27	8.25	3.76	5.48	4.29	6.82	21.13	6.25
2.305	15.89	17.67	25.97	15.13	13.13	19.85	25.8	15.89	17.67	22.87	25.97	12.11	8.85	18.08	21.81	8.98	7.59	10.09	12.14	8.1	3.67	5.45	4.24	6.74	21.06	6.21
2.3073	15.84	17.71	26.04	15.03	13.1	19.72	25.62	15.84	17.71	22.86	26.04	12.05	8.79	18	21.7	8.93	7.58	10.03	12.07	8.07	3.6	5.4	4.25	6.71	21	6.13
2.3096	15.82	17.71	26.09	15.08	13.12	19.65	25.56	15.82	17.71	22.84	26.09	11.97	8.75	17.89	21.52	8.88	7.54	10.07	12.02	8.09	3.59	5.39	4.26	6.73	21	6.1
2.312	15.81	17.7	26.16	15.06	13.17	19.66	25.72	15.81	17.7	22.85	26.16	11.96	8.77	17.94	21.47	8.86	7.48	10.04	12.05	8.07	3.67	5.42	4.22	6.74	20.96	6.09
2.3143	15.8	17.7	26.25	15.05	13.14	19.68	25.78	15.8	17.7	22.91	26.25	12.01	8.75	17.98	21.47	8.89	7.48	9.97	12.05	8.08	3.75	5.45	4.2	6.72	20.96	6.06
2.3166	15.7	17.62	26.51	15.04	13.11	19.73	25.82	15.7	17.62	23.02	26.51	11.98	8.72	17.97	21.44	8.86	7.49	9.98	12.03	8.13	3.73	5.44	4.21	6.65	21.06	6.02
2.319	15.58	17.47	26.78	14.95	12.98	19.78	25.69	15.58	17.47	23.17	26.78	11.82	8.7	18	21.42	8.73	7.48	10.07	12.03	8.05	3.67	5.41	4.18	6.64	21.17	6.06
2.3213	15.53	17.37	26.85	14.82	12.79	19.71	25.61	15.53	17.37	23.05	26.85	11.8	8.74	17.92	21.4	8.71	7.46	10.08	11.99	8.01	3.74	5.38	4.15	6.69	21.18	6.07
2.3236	15.5	17.3	26.9	14.72	12.67	19.62	25.6	15.5	17.3	22.95	26.9	11.8	8.74	17.91	21.38	8.74	7.49	10.08	12.01	7.94	3.75	5.41	4.17	6.64	21.12	6
2.3259	15.37	17.23	26.95	14.71	12.71	19.48	25.36	15.37	17.23	22.94	26.95	11.73	8.72	17.94	21.35	8.67	7.48	10.09	12.07	7.88	3.72	5.4	4.15	6.65	21.13	5.98
2.3283	15.27	17.25	27.13	14.62	12.66	19.38	25.18	15.27	17.25	22.97	27.13	11.66	8.74	18.01	21.32	8.61	7.49	10.11	12.06	7.86	3.66	5.36	4.12	6.66	21.16	6
2.3306	15.13	17.15	27.13	14.48	12.56	19.27	25.22	15.13	17.15	22.99	27.13	11.57	8.75	17.96	21.23	8.55	7.45	10.1	12.03	7.83	3.64	5.38	4.09	6.63	21.27	5.97
2.3329	15.02	16.9	27.02	14.4	12.41	19.12	25.16	15.02	16.9	22.87	27.02	11.48	8.73	17.79	21.12	8.52	7.42	10.08	12.01	7.73	3.62	5.32	4.05	6.61	21.19	5.95
2.3352	14.93	16.73	27.01	14.29	12.26	19.02	25.08	14.93	16.73	22.71	27.01	11.42	8.7	17.79	21.04	8.45	7.43	10.05	11.94	7.64	3.59	5.27	3.98	6.56	21.07	5.94
2.3375	14.78	16.67	27.04	14.14	12.17	18.92	24.93	14.78	16.67	22.66	27.04	11.34	8.69	17.76	20.93	8.37	7.43	10.06	11.9	7.62	3.63	5.29	3.96	6.62	21.03	5.93
2.3398	14.61	16.55	27.02	14.04	12.11	18.75	24.73	14.61	16.55	22.71	27.02	11.18	8.66	17.61	20.77	8.28	7.38	10.09	11.92	7.6	3.58	5.31	3.94	6.66	20.94	5.87
2.3421	14.49	16.44	26.92	13.85	12.11	18.65	24.55	14.49	16.44	22.63	26.92	11.21	8.61	17.69	20.72	8.24	7.35	10.06	11.92	7.55	3.6	5.34	3.89	6.63	21	5.86
2.3444	14.42	16.41	26.9	13.69	11.95	18.55	24.47	14.42	16.41	22.5	26.9	11.2	8.61	17.84	20.63	8.22	7.35	10.07	11.89	7.47	3.62	5.32	3.9	6.63	20.98	5.93
2.3467	14.34	16.28	27.13	13.7	11.85	18.46	24.46	14.34	16.28	22.52	27.13	11.09	8.7	17.74	20.54	8.11	7.35	10.05	11.87	7.44	3.6	5.27	3.97	6.7	21.02	5.92
2.349	14.24	16.18	27.12	13.69	11.82	18.45	24.45	14.24	16.18	22.52	27.12	11.07	8.67	17.6	20.49	8.1	7.36	10.09	11.87	7.46	3.64	5.3	3.93	6.69	21.07	5.88
2.3513	14.19	16.12	27.07	13.6	11.77	18.4	24.31	14.19	16.12	22.48	27.07	11.16	8.68	17.7	20.49	8.14	7.42	10.23	11.93	7.45	3.71	5.4	3.93	6.71	21.06	5.95
2.3536	14.2	16	27.26	13.65	11.75	18.24	24.14	14.2	16	22.5	27.26	11.17	8.75	17.81	20.5	8.16	7.43	10.32	12	7.46	3.73	5.45	3.94	6.73	21.12	6.05
2.3559	14.22	16.04	27.45	13.59	11.8	18.17	24.28	14.22	16.04	22.49	27.45	11.15	8.8	17.82	20.56	8.15	7.49	10.38	12.09	7.47	3.7	5.45	3.98	6.77	21.23	6.02
2.3582	14.23	16.18	27.5	13.54	11.83	18.24	24.15	14.23	16.18	22.5	27.5	11.18	8.92	17.88	20.64	8.22	7.55	10.43	12.18	7.55	3.75	5.56	3.97	6.82	21.39	6.11
2.3604	14.4	16.2	27.92	13.61	11.85	18.38	23.91	14.4	16.2	22.6	27.92	11.3	9.07	17.92	20.75	8.27	7.71	10.51	12.32	7.65	3.82	5.62	3.98	6.91	21.58	6.19
2.3627	14.53	16.25	28.34	13.88	12.04	18.53	24.16	14.53	16.25	22.76	28.34	11.45	9.28	18.2	20.92	8.33	7.86	10.7	12.54	7.71	3.93	5.66	4.12	7.07	21.73	6.32
2.365	14.75	16.58	28.64	14.22	12.33	18.77	24.55	14.75	16.58	23.01	28.64	11.65	9.59	18.45	21.12	8.54	7.99	10.98	12.66	7.84	4.07	5.8	4.26	7.28	21.92	6.5
2.3673	15.1	16.95	28.99	14.54	12.56	19.09	24.72	15.1	16.95	23.28	28.99	11.82	9.83	18.74	21.31	8.76	8.25	11.18	12.75	8.01	4.28	6.01	4.46	7.51	22.2	6.66
2.3695	15.36	17.24	29.3	14.9	12.8	19.3	25.13	15.36	17.24	23.58	29.3	12.12	10.04	19	21.49	8.99	8.56	11.43	12.92	8.18	4.4	6.2	4.7	7.68	22.64	6.84
2.3718	15.56	17.29	29.82	15.05	12.98	19.31	25.36	15.56	17.29	23.67	29.82	12.35	10.34	19.17	21.58	9.04	8.73	11.63	13.14	8.26	4.52	6.31	4.83	7.85	22.66	6.93
2.3741	15.71	17.37	30.12	15	13.16	19.33	25.09	15.71	17.37	23.72	30.12	12.38	10.48	19.16	21.52	9.14	8.73	11.83	13.2	8.41	4.7	6.36	4.85	7.95	22.62	6.9
2.3763	15.54	17.29	29.98	14.91	13.11	19.41	25	15.54	17.29	23.78	29.98	12.34	10.45	19.28	21.38	9.18	8.81	11.87	13.11	8.47	4.67	6.31	4.87	7.96	22.66	6.85
2.3786	15.45	16.97	29.93	14.85	12.97	19.32	24.86	15.45	16.97	23.86	29.93	12.28	10.5	19.33	21.18	9.14	8.82	11.86	13.04	8.4	4.68	6.23	4.84	7.98	22.91	6.77
2.3809	15.26	16.74	30.08	14.65	12.93	19	24.54	15.26	16.74	23.71	30.08	12.08	10.51	19.28	20.93	8.9	8.67	11.86	12.99	8.23	4.73	6.22	4.85	7.94	22.87	6.73
2.3831	14.84	16.45	30.03	14.21	12.51	18.67	24.3	14.84	16.45	23.34	30.03	11.98	10.32	18.94	20.64	8.66	8.59	11.74	12.82	8	4.6	6.15	4.65	7.75	22.57	6.61
2.3854	14.39	15.84	29.59	13.67	11.92	18.36	23.75	14.39	15.84	22.91	29.59	11.66	9.96	18.49	20.33	8.37	8.33	11.47	12.57	7.74	4.33	5.96	4.41	7.53	22.15	6.46
2.3876	13.86	15.46	29.22	13.22	11.5	17.86	23.35	13.86	15.46	22.55	29.22	11.21	9.65	18.2	20.1	8.1	8.06	11.29	12.33	7.5	4.14	5.75	4.19	7.34	21.95	6.26
2.3899	13.36	15.2	28.9	12.73	11.16	17.23	23.12	13.36	15.2	22.21	28.9	10.74	9.28	17.97	19.87	7.76	7.86	10.95	12.11	7.2	4.02	5.6	3.9	7.09	21.81	6.1
2.3921	13.05	14.82	28.62	12.13	10.76	16.78	22.82	13.05	14.82	21.81	28.62	10.35	8.98	17.65	19.53	7.54	7.54	10.7	11.92	6.91	3.79	5.5	3.78	6.83	21.49	5.99
2.3943	12.65	14.34	28.6	11.85	10.51	16.63	22.42	12.65	14.34	21.59	28.6	10.13	8.83	17.45	19.25	7.4	7.39	10.57	11.86	6.75	3.62	5.41	3.64	6.79	21.16	5.9
2.3966	12.38	14.05	28.41	11.71	10.33	16.46	21.75	12.38	14.05	21.54	28.41	9.94	8.58	17.32	18.96	7.17	7.29	10.44	11.75	6.7	3.64	5.38	3.53	6.72	20.87	5.83
2.3988	12.14	13.82	28.34	11.54	10.02	16.24	21.4	12.14	13.82	21.34	28.34	9.65	8.42	17.1	18.66	6.95	7.14	10.3	11.58	6.54	3.54	5.29	3.46	6.56	20.76	5.75
2.401	12.06	13.7	28.62	11.27	9.86	15.97	21.35	12.06	13.7	21.15	28.62	9.52	8.45	16.92	18.48	6.94	7.06	10.16	11.51	6.39	3.44	5.14	3.4	6.44	20.77	5.61
2.4033	11.88	13.64	28.55	11.1	9.67	15.91	21.27	11.88	13.64	21.06	28.55	9.45	8.49	16.8	18.48	6.82	7.04	10.03	11.44	6.28	3.31	5.06	3.36	6.31	20.65	5.51
2.4055	11.61	13.55	28.41	11.13	9.5	15.87	20.94	11.61	13.55	20.98	28.41	9.39	8.4	16.67	18.21	6.71	6.94	10.06	11.26	6.14	3.27	5.05	3.26	6.3	20.41	5.47
2.4077	11.56	13.49	28.35	11.09	9.51	15.66	21.08	11.56	13.49	20.83	28.35	9.3	8.34	16.56	17.9	6.72	6.94	10.18	11.16	6.11	3.39	5.02	3.2	6.33	20.44	5.49
2.4099	11.72	13.31	28.27	11.01	9.6	15.44	21.08	11.72	13.31	20.71	28.27	9.25	8.32	16.73	17.84	6.67	6.95	10.13	11.12	6.14	3.37	4.99	3.14	6.43	20.58	5.44
2.4122	11.53	13.22	28.19	10.91	9.64	15.58	21.08	11.53	13.22	20.54	28.19	9.21	8.29	16.82	17.71	6.59	6.98	9.96	11.13	6	3.38	4.96	3.21	6.53	20.49	5.34
2.4144	11.38	13.26	28.12	11.08	9.51	15.61	21.11	11.38	13.26	20.5	28.12	9.15	8.3	16.68	17.67	6.55	6.91	9.92	11.1	5.96	3.47	4.88	3.25	6.27	20.5	5.32
2.4166	11.51	13.05	28.14	10.84	9.43	15.32	21.18	11.51	13.05	20.49	28.14	9.04	8.28	16.58	17.57	6.46	6.85	9.91	10.99	5.79	3.32	4.81	3.14	6.16	20.31	5.25
2.4188	11.47	12.82	28.11	10.52	9.3	15.15	20.89	11.47	12.82	20.3	28.11	8.99	8.13	16.35	17.38	6.35	6.76	9.7	10.76	5.68	3.19	4.86	3.21	6.15	20.04	5.2
2.421	11.18	12.59	27.6	10.45	9.31	14.93	20.21	11.18	12.59	20.03	27.6	8.92	8.05	16.19	17.16	6.16	6.56	9.66	10.69	5.75	3.08	4.79	3.18	6	19.87	5.13
2.4232	11.06	12.46	27.32	10.25	9.04	14.7	19.81	11.06	12.46	19.84	27.32	8.81	7.84	16.28	17.13	6.1	6.43	9.58	10.65	5.76	2.94	4.68	3.02	5.89	19.61	5.01
2.4254	11.07	12.54	27.59	10.17	8.86	14.68	19.79	11.07	12.54	19.91	27.59	8.58	7.73	16.1	17.09	6.14	6.47	9.4	10.58	5.65	2.97	4.7	2.97	5.84	19.59	4.98
2.4276	10.95	12.57	27.74	10.37	8.96	14.65	19.72	10.95	12.57	19.77	27.74	8.46	7.67	15.75	16.91	6.04	6.51	9.3	10.56	5.55	3.04	4.7	2.89	5.87	19.66	5.06
2.4298	10.9	12.47	27.35	10.53	8.92	14.55	19.62	10.9	12.47	19.52	27.35	8.55	7.67	15.63	16.8	5.97	6.38	9.31	10.58	5.49	3.12	4.66	2.88	5.86	19.43	5.03
2.432	11.01	12.41	27.22	10.34	8.83	14.41	19.57	11.01	12.41	19.67	27.22	8.58	7.76	15.85	16.69	6.04	6.42	9.31	10.52	5.48	3.13	4.69	3.07	5.86	19.79	5.02
2.4342	11.08	12.48	27.16	10.31	8.98	14.33	19.63	11.08	12.48	19.65	27.16	8.61	7.8	16.03	16.64	5.91	6.49	9.29	10.39	5.51	3.08	4.61	3.06	5.86	19.94	5
2.4364	11.04	12.5	27.18	10.36	9.24	14.49	19.63	11.04	12.5	19.44	27.18	8.58	7.83	15.99	16.59	5.93	6.39	9.33	10.29	5.4	3.13	4.54	3.09	5.94	19.66	4.98
2.4386	10.98	12.46	26.95	10.48	9.2	14.39	19.26	10.98	12.46	19.35	26.95	8.5	7.91	15.79	16.32	5.99	6.44	9.35	10.23	5.44	3.29	4.46	2.98	5.9	19.53	4.89
2.4408	10.93	12.26	26.79	10.29	8.77	14.32	18.71	10.93	12.26	19.27	26.79	8.35	7.82	15.68	16.15	5.77	6.51	9.17	10.2	5.46	3.11	4.42	2.91	5.81	19.35	4.8
2.4429	10.84	12.22	27.03	10.25	8.72	14.24	18.59	10.84	12.22	19.21	27.03	8.28	7.77	15.75	15.94	5.65	6.41	9.06	10.06	5.33	2.97	4.4	2.93	5.77	19.42	4.75
2.4451	10.94	12.41	26.79	10.36	9.02	13.92	18.78	10.94	12.41	19.19	26.79	8.45	7.92	15.53	15.8	5.9	6.51	9.15	9.87	5.27	2.92	4.36	3	5.95	19.38	4.7
2.4473	11.21	12.46	26.43	10.39	9.28	14.06	19.21	11.21	12.46	19.22	26.43	8.64	8.4	15.7	15.66	5.92	6.73	9.32	9.82	5.33	3.21	4.35	3.03	6.21	19.58	4.66
2.4495	11.29	12.35	26.38	10.49	9.18	14.25	19.23	11.29	12.35	18.93	26.38	8.69	8.34	16.06	15.56	5.86	6.86	9.44	9.84	5.51	3.45	4.3	3.06	6.27	19.86	4.59
2.4516	11.19	12	25.94	10.47	8.82	14.02	19.04	11.19	12	18.82	25.94	8.54	8.09	15.82	15.22	5.81	6.73	9.08	9.69	5.54	3.69	4.14	2.92	6.09	19.68	4.43
2.4538	10.85	11.11	25.35	10.01	8.14	13.29	18.52	10.85	11.11	18.38	25.35	8.02	7.68	15.38	14.74	5.48	6.23	8.76	9.37	5.1	3.13	4	2.72	5.65	18.91	4.34
2.456	10.19	11	24.84	9.41	7.77	12.66	17.78	10.19	11	17.8	24.84	7.61	7.17	14.53	14.54	5.09	5.77	8.37	9.14	4.81	2.82	3.88	2.56	5.21	18.05	4.21
2.4581	9.75	10.92	24.74	9.17	7.74	12.56	17.23	9.75	10.92	17.43	24.74	7.25	6.87	13.85	14.45	4.92	5.41	8.03	8.98	4.41	2.76	3.75	2.46	5.25	17.82	4.09
2.4603	9.69	10.83	24.91	8.69	7.7	12.34	17.03	9.69	10.83	17.2	24.91	7.05	6.52	13.82	14.34	4.67	5.29	7.87	8.91	4.23	2.51	3.66	2.26	5.19	17.71	3.99
2.4624	9.61	10.92	24.72	8.49	7.56	12.25	17.01	9.61	10.92	17.28	24.72	7.01	6.38	13.84	14.2	4.61	5.35	7.93	8.8	4.29	2.42	3.63	2.21	4.96	17.61	3.88
2.4646	9.4	10.69	24.43	8.84	7.59	12.09	16.78	9.4	10.69	17.22	24.43	7.01	6.52	13.98	14	4.59	5.36	8.05	8.63	4.43	2.51	3.5	2.35	5.05	17.48	3.85
2.4668	9.45	10.51	24.18	9.1	7.51	12.13	16.32	9.45	10.51	17.1	24.18	6.83	6.68	13.76	13.93	4.61	5.37	7.84	8.58	4.26	2.35	3.47	2.51	5.1	17.94	3.8
2.4689	9.8	10.64	24.03	8.77	7.38	12.41	16.56	9.8	10.64	17.01	24.03	6.59	6.91	13.39	13.75	4.62	5.44	7.35	8.49	4.04	2.17	3.42	2.49	4.83	17.91	3.65
2.4711	9.67	10.69	24.51	8.66	7.24	12.54	16.99	9.67	10.69	16.79	24.51	6.98	7.2	13.08	13.72	4.52	5.6	7.54	8.36	4.22	2.44	3.38	2.33	4.97	17.29	3.6
2.4732	9.49	11.07	25.15	8.81	7.47	12.59	16.84	9.49	11.07	16.86	25.15	7.2	7.29	13.14	13.64	4.49	6.03	7.82	8.27	4.51	2.96	3.28	2.07	5.3	17.53	3.67
2.4753	9.81	11.04	24.49	9.06	7.31	12.6	16.93	9.81	11.04	17.37	24.49	7.04	7.43	13.86	13.2	4.49	6.05	8.23	8.39	4.16	2.71	3.28	2.33	5.36	18.67	3.65
2.4775	9.81	11.07	24.68	9.12	7.11	12.7	17.05	9.81	11.07	17.81	24.68	6.96	7.77	14.48	12.87	4.37	6.13	8.51	8.33	3.7	3.1	3.41	2.53	5.53	19.31	3.49
2.4796	9.52	11.05	25.29	9.06	7.37	13.03	17.53	9.52	11.05	18.08	25.29	6.93	8.06	15.02	12.93	4.3	6.19	8.17	8.09	3.74	3.36	3.51	2.56	5.7	18.58	3.45
2.4817	9.88	11.11	25.51	9.7	7.48	13.77	18.71	9.88	11.11	17.74	25.51	7.11	8.86	14.02	12.92	4.08	6.88	8.41	8.12	4.2	2.8	3.42	2.48	6.18	19.63	3.56
2.4839	10.71	11.84	25.85	10.49	7.63	14.52	19.92	10.71	11.84	17.97	25.85	7.43	9.73	12.94	12.44	4.59	8.11	10	8.15	4.69	2.94	3.33	2.93	6.78	20.59	3.63
2.486	11.55	12.54	25.93	10.76	8.58	14.73	19.58	11.55	12.54	19.55	25.93	8	11.37	13.95	12.6	5.17	8.86	10.59	8.14	4.98	3.1	3.31	3.81	6.94	21.71	3.6
2.4881	11.64	13.18	27.27	11.05	8.92	15.66	20.61	11.64	13.18	20.45	27.27	8.8	12.98	15.74	12.69	4.47	10.07	10.49	8.23	5.19	3.7	3.16	3.17	7.16	22.22	3.53
2.4902	11.29	12.96	28.39	11.6	9.31	16.44	21.29	11.29	12.96	20.13	28.39	8.37	12.65	16	12.21	3.96	11.92	12	8.19	4.79	5	3.39	2.28	9.25	23	3.59
2.4924	11.18	12.96	28.1	11.5	9.31	16.21	20.26	11.18	12.96	19.66	28.1	8.21	12.63	16.67	12.5	4.58	11.87	13.19	7.99	4.27	3.65	3.47	3.16	9.6	22.92	3.57
2.4945	11.71	12.96	28.57	11.08	9.72	15.92	20.78	11.71	12.96	18.69	28.57	9.25	12.98	16.33	12.8	5.1	10.43	11.56	7.88	3.83	2.55	3.36	3.67	9.16	25.51	3.46
2.4966	11.96	14.23	28.21	10.74	9.09	15.44	22.44	11.96	14.23	18.46	28.21	9.03	13.33	17	12.48	4.83	9.88	10.33	7.97	4.67	3	3.37	3.12	7.41	25	3.42
2.4987	11.3	14.39	27.11	10.72	7.75	14.47	19.88	11.3	14.39	19.5	27.11	8.48	12.18	14.42	12.41	4.53	9.66	11.22	8.13	4.39	3.37	3.38	2.49	7.36	23.08	3.47
2.5008	10.96	13.79	26.67	10.41	7.59	14.2	18.33	10.96	13.79	18.93	26.67	8.27	11.75	14.29	12.47	4.2	9.4	11.61	8.17	3.66	3.13	3.56	2.71	7.05	23.21	3.33
2.5029	10.78	13.9	25.41	10.24	7.8	14.24	18.23	10.78	13.9	18.6	25.41	8.01	11.6	12.82	12.52	4.07	9.7	9.12	7.89	4.13	2.99	3.45	2.76	7.38	20.51	3.27
2.505	10.66	14.13	25.75	11.24	7.97	14.51	20.36	10.66	14.13	19.14	25.75	7.39	12.58	13.39	12.7	4.6	9.49	8.93	7.94	4.81	4.91	3.22	2.37	7.95	23.21	3.37
2.5071	11.48	13.69	28.38	12.13	9.13	15.55	22.97	11.48	13.69	19.43	28.38	8.01	13.24	15	12.92	4.65	10.29	12.33	8.45	5.53	6	3.61	3.21	9.07	25	3.72
2.5092	12.6	14.15	29.69	12.98	10.24	17.36	23.44	12.6	14.15	20.66	29.69	10.3	13.77	16.67	12.61	5.24	11.29	13.33	8.96	6.74	4.44	4.08	3.37	9.09	22.22	3.72
2.5113	14.04	16.2	30.97	13.6	11.17	18.31	22.12	14.04	16.2	21.6	30.97	12.04	14.68	17.07	13.11	6.02	12.54	13.41	9.02	5.48	4.27	4.1	4.09	11.62	26.83	3.89
2.5134	15.76	18.63	31.07	14.78	12.42	17.89	23.3	15.76	18.63	24.74	31.07	12.62	17.48	20	13.67	4.76	13.59	15.11	8.96	4.29	9.33	3.87	5	12.62	30.67	4.1
2.5155	20.56	24.48	36.17	18.33	13.99	24.56	29.79	20.56	24.48	25.73	36.17	13.28	22.44	25	14.86	9.11	14.19	14.35	9.99	7.03	8.33	3.44	6.51	12.54	31.94	3.53

## Sheet: Table 2
Data of Fig. 7, Holzman et al. (2020)
Crop type	Date	NIR-SWIRindex = (R0.850µm-R2.130µm)/(R0.850µm+R2.130µm)	LST (K)		R=surface reflectance
Soybean	02/15/2019	0.173706	312
Soybean	02/15/2019	0.519097	315
Soybean	02/15/2019	0.609371	308
Soybean	02/15/2019	0.704134	303
Soybean	02/15/2019	0.635179	300.8
Soybean	02/15/2019	0.709043	298
Soybean	02/15/2019	0.600808	294.7
Soybean	02/18/2019	0.754626	300
Soybean	02/18/2019	0.622253	300.2
Soybean	02/18/2019	0.621452	302
Soybean	02/18/2019	0.68599	297.4
Soybean	02/18/2019	0.806893	296.3
Soybean	02/18/2019	0.72324	298.6
Soybean	02/18/2019	0.744395	300.4
Soybean	02/18/2019	0.665894	299
Soybean	02/18/2019	0.758957	299
Soybean	02/18/2019	0.729837	297
Soybean	02/18/2019	0.709205	296
Soybean	02/18/2019	0.70805	295
Soybean	02/18/2019	0.699585	298
Corn	02/15/2019	0.530348	313.8
Corn	02/15/2019	0.596604	311.6
Corn	02/15/2019	0.585171	310.2
Corn	02/15/2019	0.670803	308
Corn	02/18/2019	0.727394	299.2
Corn	02/18/2019	0.681784	299
Corn	02/18/2019	0.705451	300
Corn	02/18/2019	0.708063	299.5
Corn	02/18/2019	0.76984	298
Corn	02/18/2019	0.75122	298.8
Corn	02/18/2019	0.750825	299.4
Corn	02/18/2019	0.683284	298.6
Barley	08/30/2019	0.350228	294.5
Barley	09/17/2019	0.689793	299.3
Barley	10/24/2019	0.783844	295.3
Barley	11/19/2019	0.596863	295.6
Barley	2019-05-12	0.378346	284.12
Barley	08/30/2019	0.257292	293.5
Barley	09/17/2019	0.699823	299.1
Barley	2019-08-10	0.999785	292.8
Barley	10/24/2019	0.773045	297
Barley	11/19/2019	0.648104	297.8
Barley	2019-05-12	0.363561	295.7
Barley	08/30/2019	0.237018	288.8
Barley	09/17/2019	0.746594	296.7
Barley	10/24/2019	0.741707	295.6
Barley	11/19/2019	0.673459	297.9
Barley	2019-05-12	0.432995	300
Barley	08/30/2019	0.545438	286.6
Barley	09/17/2019	0.792048	295.7
Barley	10/24/2019	0.732125	296
Barley	11/19/2019	0.675967	296.6
Barley	2019-05-12	0.336651	296.3
Barley	11/19/2019	0.596863	295.6
Barley	11/19/2019	0.666816	296
Barley	11/20/2019	0.627375	309.8
Barley	11/20/2019	0.707583	299.7
Barley	11/20/2019	0.601	309
Barley	11/20/2019	0.540644	300.4
Barley	11/19/2019	0.547258	297.9
Barley	11/20/2019	0.617357	304.5
Barley	11/20/2019	0.73999	303.3
Barley	11/19/2019	0.675967	296.6
Barley	11/19/2019	0.768568	288.4
Barley	11/20/2019	0.60185	307.6
Barley	11/20/2019	0.671182	304.6

## Sheet: Meteorological data
		Sensor: Kipp & Zonenl CNR-4				Sensor: Campbell CS-215		Sensor: Gill Instrument WindSonic4
Date	Time	SWUpper	SWLower	LWUpper	LWLower	AirTC_2M	RH_2M	WS_ms_2M
		W/m^2	W/m^2	W/m^2	W/m^2	Deg C	%	meters/second
2019-02-15	00:00:00	0	0	323.4	382.1	16.56	81.5	0.063
2019-02-15	01:00:00	0	0	321.6	379.7	15.82	83.6	0.137
2019-02-15	02:00:00	0	0	320.3	381.3	16.09	82	0.703
2019-02-15	03:00:00	0	0	319.5	378.7	15.51	83	0.525
2019-02-15	04:00:00	0	0	321.7	385.9	17.08	74.34	1.2
2019-02-15	05:00:00	0	0	318.1	383.6	16.43	77.37	1.029
2019-02-15	06:00:00	0	0	314.7	375.3	15.14	81.6	0.367
2019-02-15	07:00:00	20.62	6.587	314.2	378.4	15.3	81.7	0.642
2019-02-15	08:00:00	255.2	50.31	324.1	404.1	19.03	69.6	1.477
2019-02-15	09:00:00	459.1	97	337.4	436	21.76	64.95	1.904
2019-02-15	10:00:00	644.5	133.7	349.3	468.1	24.43	59.65	2.147
2019-02-15	11:00:00	792.9	161	359.6	496.1	26.32	56.08	2.4
2019-02-15	12:00:00	891	176.5	372.3	525.8	28.77	48.1	1.737
2019-02-15	13:00:00	938	184.3	381.1	539.5	29.7	43.38	1.992
2019-02-15	14:00:00	886	174.4	390	548.9	31.29	42.1	1.596
2019-02-15	15:00:00	919	186.1	403.4	554.1	32.2	37.92	2.012
2019-02-15	16:00:00	785	167.9	404.1	541.7	32.78	37.73	1.762
2019-02-15	17:00:00	564.7	126.6	401.4	524.8	32.78	37.87	2.094
2019-02-15	18:00:00	314.8	76.01	399.4	502.4	32.55	37.12	1.375
2019-02-15	19:00:00	147.4	33.55	397.7	475.6	31.47	42.39	1.354
2019-02-15	20:00:00	0	0	386.9	445.1	28.17	52.07	0.428
2019-02-15	21:00:00	0	0	374	424.8	24.54	64.76	0
2019-02-15	22:00:00	0	0	365.9	416.2	23.09	69.58	0.281
2019-02-15	23:00:00	0	0	360.4	413.1	22.7	67.5	0.664
2019-02-28	00:00:00	0	0	293.1	365.8	13.06	78.07	0.784
2019-02-28	01:00:00	0	0	287.6	355.3	10.73	88.6	0.017
2019-02-28	02:00:00	0	0	288.4	349.1	9.18	94.3	0
2019-02-28	03:00:00	0	0	309	349.4	8.99	95.5	0.292
2019-02-28	04:00:00	0	0	312.9	350	8.75	96	0.15
2019-02-28	05:00:00	0	0	312.6	348.7	8.25	96.8	0.256
2019-02-28	06:00:00	0	0	315.1	344.7	8.05	97.5	0
2019-02-28	07:00:00	12.7	6.22	320.4	344.2	7.932	98.8	0
2019-02-28	08:00:00	229.2	41.41	334.8	366.6	12.38	87.4	0.522
2019-02-28	09:00:00	440.7	90	289.8	393.6	14.86	75.59	1.347
2019-02-28	10:00:00	648.3	130.2	298	419.4	16.45	67.25	2.057
2019-02-28	11:00:00	795.5	155.5	304.6	437.7	16.83	68.27	2.772
2019-02-28	12:00:00	894	171.9	312.7	461.4	19.15	57.4	1.808
2019-02-28	13:00:00	934	183.1	324.3	474.3	20.72	52.29	2.056
2019-02-28	14:00:00	903	176.9	327.9	482.3	22.09	50.72	1.9
2019-02-28	15:00:00	832	166.4	330.1	484.7	23.12	44.07	1.861
2019-02-28	16:00:00	700.5	146.2	331.8	479	23.97	40	1.473
2019-02-28	17:00:00	517.7	117.1	331.7	468.2	24.63	34.3	0.974
2019-02-28	18:00:00	304.1	78.97	331.3	449.5	24.39	38.4	1.097
2019-02-28	19:00:00	76.99	14.09	328.6	419	22.32	52.92	0.873
2019-02-28	20:00:00	0	0	320	393.4	18.61	65.22	0.833
2019-02-28	21:00:00	0	0	317.1	389.8	17.72	69.32	1.151
2019-02-28	22:00:00	0	0	312.5	385.1	16.66	73.16	1.12
2019-02-28	23:00:00	0	0	305.8	379.3	15.43	78.04	0.888
2019-08-01	00:00:00	0	0	320.017	355.683	10.1317	52.04	4.25167
2019-08-01	01:00:00	0	0	316.517	353.2	9.31667	52.975	4.39017
2019-08-01	02:00:00	0	0	312.05	352.667	9.32667	51.44	4.82083
2019-08-01	03:00:00	0	0	304.183	348.217	8.73833	52.2733	3.28617
2019-08-01	04:01:00	0	0	303.55	347.75	9.09	50.7583	3.65017
2019-08-01	05:00:00	0	0	295.233	351.467	9.67167	48.96	6.14767
2019-08-01	06:00:00	0	0	295.633	350.733	9.225	48.59	6.33433
2019-08-01	07:00:00	0	0	299	349.433	8.60333	46.6867	6.39867
2019-08-01	08:00:00	0	0	272.783	341.433	7.15833	51.3733	5.7095
2019-08-01	09:00:00	22.3937	3.48233	253.617	338.733	6.60567	53.12	7.12417
2019-08-01	10:00:00	271.733	53.035	254.667	353.983	7.595	53.16	7.085
2019-08-01	11:00:00	431.517	65.0383	261.017	371.583	9.10167	50.9717	9.545
2019-08-01	12:00:00	538.417	73.9033	264.567	384.483	10.3433	49.2967	11.0733
2019-08-01	13:00:00	585.533	80.2733	269.35	393.1	10.945	51.0283	11.2383
2019-08-01	14:00:00	506.8	70.4017	289.55	390.95	10.8817	55.4767	11.4133
2019-08-01	15:00:00	413.667	58.3683	305.067	386.617	10.665	57.245	10.5067
2019-08-01	16:00:00	285.8	41.425	316.833	378.217	10.2267	56.65	10.54
2019-08-01	17:00:00	171.823	27.4433	290.4	361.633	9.20667	68.3967	8.282
2019-08-01	18:00:00	57.12	9.929	283.583	355.967	9.11	55.855	8.992
2019-08-01	19:00:00	0	0	297.217	350.033	7.80617	64.5567	8.67133
2019-08-01	20:00:00	0	0	302.267	347.25	7.35067	68.2433	8.21367
2019-08-01	21:00:00	0	0	283.917	346.45	7.67383	63.2333	8.97
2019-08-01	22:00:00	0	0	265.133	343.75	7.39483	62.7117	9.49167
2019-08-01	23:00:00	0	0	260.383	342.7	7.20467	62.1167	10.3567
2019-08-02	00:00:00	0	0	288.15	344.733	7.06983	67.915	11.28
2019-08-02	01:00:00	0	0	284.417	344.383	6.74183	73.3117	11.7817
2019-08-02	02:00:00	0	0	295.3	343.383	6.42933	77.6567	10.655
2019-08-02	03:00:00	0	0	270.567	339.55	5.842	81.0183	10.4033
2019-08-02	04:01:00	0	0	277.233	338.65	5.73883	81.95	10.145
2019-08-02	05:00:00	0	0	267.717	338.8	5.8405	81.3833	10.9983
2019-08-02	06:00:00	0	0	266.433	337.3	5.47517	83.1333	11.3267
2019-08-02	07:00:00	0	0	259.633	335.383	5.145	83.95	10.9833
2019-08-02	08:00:00	0	0	271.367	336.233	5.1315	83.55	11.1033
2019-08-02	09:00:00	68.1017	12.3662	256.15	338.433	5.62783	81.7367	12.2033
2019-08-02	10:00:00	246.183	48.8183	262.133	352.033	7.18583	75.3617	12.6483
2019-08-02	11:00:00	409.333	61.9933	262.817	365.7	8.35833	68.5117	12.7683
2019-08-02	12:00:00	518.1	70.6483	269.15	379.917	9.92	61.595	12.5667
2019-08-02	13:00:00	583.917	79.8717	275.017	390.55	10.97	57.0917	12.18
2019-08-02	14:00:00	489.117	68.2767	282.967	391.1	11.5683	47.4133	10.7983
2019-08-02	15:00:00	433.733	61.9983	283.6	390.467	11.605	43.3833	10.1567
2019-08-02	16:00:00	454.917	68.2233	283.983	393.483	12.2217	39.1483	9.93
2019-08-02	17:00:00	298.217	47.6533	279.967	382.9	11.7283	39.83	9.29
2019-08-02	18:00:00	91.5433	17.474	265.567	361.9	10.2133	45.14	6.03183
2019-08-02	19:00:00	1.19467	0.412667	257.5	340.2	6.916	55.19	3.47083
2019-08-02	20:00:00	0	0	255	336	6.23383	63.0667	5.17367
2019-08-02	21:00:00	0	0	254.917	335.417	5.71033	67.4867	6.32217
2019-08-02	22:00:00	0	0	256.467	333.667	5.29167	70.01	5.77017
2019-08-02	23:00:00	0	0	256.217	331.217	4.62467	73.5483	5.812
2019-08-03	00:00:00	0	0	255.333	330.817	4.67867	73.5217	6.01483
2019-08-03	01:00:00	0	0	253.733	328.717	4.19733	77.4783	5.37767
2019-08-03	02:00:00	0	0	255.183	327.433	3.662	82.5	5.1595
2019-08-03	03:00:00	0	0	254.183	323.6	2.88383	86.7833	4.874
2019-08-03	04:01:00	0	0	256.6	323.317	2.771	89.6167	4.125
2019-08-03	05:00:00	0	0	256.917	319.917	1.68217	92.7333	3.51033
2019-08-03	06:00:00	0	0	252.2	314.933	0.747	94.6	3.4395
2019-08-03	07:00:00	0	0	251.567	311.467	-0.0265	95.6833	2.81033
2019-08-03	08:00:00	0	0	254.717	313.767	0.8835	96.1167	2.16533
2019-08-03	09:00:00	92.8483	15.6792	255.017	322.583	2.5905	93.9667	2.262
2019-08-03	10:00:00	261.45	51.9533	260.983	349.783	6.3145	84.45	3.85717
2019-08-03	11:00:00	405.7	62.815	264.183	372.867	8.45883	71.9383	4.214
2019-08-03	12:00:00	521.7	71.0383	270.567	397.983	10.5283	57.2667	3.899
2019-08-03	13:00:00	582.617	77.5083	276.467	418.683	12.49	46.21	3.61383
2019-08-03	14:00:00	585.633	78.6583	279.633	426.4	13.7333	39.86	4.2315
2019-08-03	15:00:00	527.533	73.21	281.317	425.167	14.4433	35.3767	4.30533
2019-08-03	16:00:00	415.767	60.8517	281.6	414.733	14.6933	34.25	4.52033
2019-08-03	17:00:00	254.933	41.1517	281.483	397.15	14.7333	32.9817	4.67483
2019-08-03	18:00:00	87.7883	16.806	278.133	372.883	13.0317	37.6017	3.46533
2019-08-03	19:00:00	0	0	271.8	344.65	9.7	46.0217	2.46733
2019-08-03	20:00:00	0	0	267.267	334.3	7.98933	50.395	2.426
2019-08-03	21:00:00	0	0	264	327.6	6.387	55.9533	2.08683
2019-08-03	22:00:00	0	0	259.867	322.517	4.844	61.4333	1.98483
2019-08-03	23:00:00	0	0	256.317	320.25	4.258	64.4917	2.31083
2019-08-04	00:00:00	0	0	255.467	320.317	4.39567	64.7733	2.5105
2019-08-04	01:00:00	0	0	256.567	316.567	4.4835	63.7383	1.74333
2019-08-04	02:00:00	0	0	261.367	323.533	4.53917	63.7183	2.9515
2019-08-04	03:00:00	0	0	259.167	324.067	4.4935	63.815	3.618
2019-08-04	04:01:00	0	0	256.55	323.817	4.36267	63.525	3.68733
2019-08-04	05:00:00	0	0	267.1	328.45	5.35883	58.7383	4.13667
2019-08-04	06:00:00	0	0	272.767	333.133	5.84533	54.635	5.44417
2019-08-04	07:00:00	0	0	261.15	329.55	5.17567	55.2183	4.56967
2019-08-04	08:00:00	0	0	257.383	323.683	4.1285	57.8	3.65167
2019-08-04	09:00:00	80.765	16.8578	258.933	331.55	5.46817	56.1083	3.181
2019-08-04	10:00:00	255.417	54.8783	268.45	361.567	9.72367	48.3717	6.39817
2019-08-04	11:00:00	416.3	65.945	274.783	386.767	12.3117	41.0583	7.616
2019-08-04	12:00:00	536.167	75.97	278.683	404.3	14.045	37.86	9.00767
2019-08-04	13:00:00	598.233	83.7	281.733	419.9	15.495	34.56	7.794
2019-08-04	14:00:00	600.817	84.9833	284.9	428.167	16.4767	34.0917	7.08083
2019-08-04	15:00:00	539.933	78.5983	288.45	425.983	17.1767	32.2817	8.165
2019-08-04	16:00:00	425.35	64.9033	288.15	416.6	16.97	32.8367	8.30983
2019-08-04	17:00:00	264.833	43.645	286.7	401.983	16.2667	36.5967	7.76367
2019-08-04	18:00:00	90.2817	17.241	284	383.083	14.68	41.3617	6.46267
2019-08-04	19:00:00	0	0	278.017	367.567	12.575	47.8	6.16833
2019-08-04	20:00:00	0	0	274.25	361.6	11.5733	51.1083	5.95517
2019-08-04	21:00:00	0	0	272.533	357.25	10.76	54.2683	5.22683
2019-08-04	22:00:00	0	0	269.8	354.817	10.075	55.6	6.57633
2019-08-04	23:00:00	0	0	266.683	350.95	9.50167	55.3017	5.51017
2019-08-05	00:00:00	0	0	265.9	348.35	9.105	56.8433	5.445
2019-08-05	01:00:00	0	0	264.817	346.9	8.77	60.0833	6.09567
2019-08-05	02:00:00	0	0	263.767	345.8	8.32	62.4583	6.48217
2019-08-05	03:00:00	0	0	262.783	344.633	7.86433	65.44	6.59583
2019-08-05	04:01:00	0	0	261.2	344.217	7.47867	67.3083	7.52767
2019-08-05	05:00:00	0	0	259.05	340.983	6.82083	70.3633	6.84133
2019-08-05	06:00:00	0	0	258.8	340.2	7.00417	70.325	6.31917
2019-08-05	07:00:00	0	0	257.483	339	6.50333	73.6867	7.70867
2019-08-05	08:00:00	0	0	255.733	338.367	6.31467	74.8533	8.51667
2019-08-05	09:00:00	85.8433	17.8377	255.8	341.667	6.365	75.595	6.9915
2019-08-05	10:00:00	261.667	58.5433	261.1	359.4	8.28833	68.6867	6.77817
2019-08-05	11:00:00	425.817	71.1683	267.033	377.633	10.38	61.495	9.32333
2019-08-05	12:00:00	543.75	80.595	275.25	397.85	12.7133	53.7117	9.64333
2019-08-05	13:00:00	606	87.4333	282.95	415.783	14.82	48.205	8.10967
2019-08-05	14:00:00	606.7	87.8	288.4	425.733	16.3217	43.3517	7.8475
2019-08-05	15:00:00	548.4	81.0483	290.783	426.133	17.1183	40.5617	8.19867
2019-08-05	16:00:00	431.35	66.655	291.217	417.883	17.125	41.0783	8.17117
2019-08-05	17:00:00	268.883	44.91	289.233	404.017	16.3867	44.7683	7.0735
2019-08-05	18:00:00	93.6583	18.1343	285.667	385.833	15.1067	49.255	5.90117
2019-08-05	19:00:00	0	0	280.117	368.333	12.6917	57.8033	4.823
2019-08-05	20:00:00	0	0	275.933	362.2	11.4267	63.87	6.02617
2019-08-05	21:00:00	0	0	271.9	358.533	10.565	65.6083	7.22
2019-08-05	22:00:00	0	0	269.7	356.583	10.32	64.7967	6.32467
2019-08-05	23:00:00	0	0	269.017	353.75	9.73167	67.1917	6.052
2019-08-06	00:00:00	0	0	266.833	348.65	8.37567	72.14	5.807
2019-08-06	01:00:00	0	0	263.817	344.733	7.52733	75.74	6.68667
2019-08-06	02:00:00	0	0	262.05	341.267	6.96717	77.1467	4.39167
2019-08-06	03:00:00	0	0	259.233	334.65	5.79483	80.85	3.04483
2019-08-06	04:01:00	0	0	261.133	338.8	7.17583	77.84	4.0515
2019-08-06	05:00:00	0	0	261.25	334.617	6.4155	81.41	2.88
2019-08-06	06:00:00	0	0	263.767	337.317	6.52817	81.845	3.8925
2019-08-06	07:00:00	0	0	262.033	332.717	5.30683	86.4833	3.67583
2019-08-06	08:00:00	0	0	264.833	336.5	5.99167	84.8167	4.65133
2019-08-06	09:00:00	78.65	16.6298	267.117	341.367	6.50283	83.5833	4.07517
2019-08-06	10:00:00	248	55.4533	272.9	359.967	8.732	78.075	6.38167
2019-08-06	11:00:00	407.233	67.8517	282.7	384.233	11.9233	66.67	8.77217
2019-08-06	12:00:00	524.367	77.5567	289.733	403.183	14.1617	58.545	10.315
2019-08-06	13:00:00	581.55	84.1	298.033	420.317	16.18	51.885	9.80833
2019-08-06	14:00:00	575.317	82.5333	302.267	429.533	16.8017	48.32	8.27767
2019-08-06	15:00:00	527.083	76.8817	301.067	437.017	17.635	41.8133	5.36433
2019-08-06	16:00:00	416.667	63.61	300.95	431.8	18.1433	36.535	4.24817
2019-08-06	17:00:00	261.183	43.25	299.633	415.617	17.8917	38.45	3.20733
2019-08-06	18:00:00	89.8033	17.1813	295.367	387.55	16.0233	44.6283	1.86583
2019-08-06	19:00:00	0	0	292.617	356.683	13.515	49.31	1.77783
2019-08-06	20:00:00	0	0	281	349.933	9.28883	58.7667	2.8305
2019-08-06	21:00:00	0	0	271.183	336.4	6.70483	65.8317	1.9835
2019-08-06	22:00:00	0	0	267.217	331.483	6.7635	63.19	1.747
2019-08-06	23:00:00	0	0	262.333	330.783	5.4145	69.3917	2.62117
2019-08-07	00:00:00	0	0	259.55	328.95	5.2125	74.09	1.90083
2019-08-07	01:00:00	0	0	257.433	325.933	4.421	80.17	2.20867
2019-08-07	02:00:00	0	0	255.517	324.383	3.43083	84.65	2.62783
2019-08-07	03:00:00	0	0	253.333	320.233	2.8435	87.5	2.431
2019-08-07	04:01:00	0	0	252.2	315.85	2.99883	85.3	1.75
2019-08-07	05:00:00	0	0	247.9	312.483	1.7045	87.0833	1.59683
2019-08-07	06:00:00	0	0	245.583	309.617	2.10533	85.7667	1.459
2019-08-07	07:00:00	0	0	247.233	308.817	2.06833	87.5333	1.533
2019-08-07	08:00:00	0	0	249.533	311	1.5745	89.8333	1.687
2019-08-07	09:00:00	88.6917	18.4723	247.233	320.867	2.297	91.1667	1.651
2019-08-07	10:00:00	267.933	59.5617	250.9	352.767	6.29117	85.6233	1.79467
2019-08-07	11:00:00	430.083	70.6417	259.533	389.95	10.7417	55.4983	1.05467
2019-08-07	12:00:00	547.317	77.8417	267.017	421.633	13.4633	31.4633	1.26467
2019-08-07	13:00:00	609.55	84.65	271.6	441.75	14.47	26.8583	1.4125
2019-08-07	14:00:00	611.983	86.6333	274.817	449.9	14.81	24.575	1.60217
2019-08-07	15:00:00	518.95	75.365	276.25	442.933	15.5183	22.735	1.675
2019-08-07	16:00:00	431.5	65.81	276.717	429.883	15.875	21.9667	2.19333
2019-08-07	17:00:00	259.033	43.2467	275.833	405.333	15.4333	23.2433	2.273
2019-08-07	18:00:00	96.4717	19.4017	272.483	374.017	13.8617	28.8983	2.05133
2019-08-07	19:00:00	0	0	270.767	345.25	10.9483	38.2967	1.33967
2019-08-07	20:00:00	0	0	269.55	338.8	10.8683	37.7683	2.0425
2019-08-07	21:00:00	0	0	258.283	328.967	4.73567	63.5367	1.869
2019-08-07	22:00:00	0	0	254.2	322.55	3.78117	74.3467	1.89717
2019-08-07	23:00:00	0	0	252.017	319.817	3.05067	74.8033	2.05333
2019-08-08	00:00:00	0	0	252.9	318.667	3.21717	69.8217	1.8175
2019-08-08	01:00:00	0	0	252.717	315.783	4.01867	73.6667	1.29183
2019-08-08	02:00:00	0	0	253.883	312.35	2.62417	74.2867	1.40233
2019-08-08	03:00:00	0	0	270.283	314.45	2.18617	76.185	1.413
2019-08-08	04:01:00	0	0	279.333	317.8	1.7315	84.1517	1.48617
2019-08-08	05:00:00	0	0	268.05	314.733	0.9105	91.0667	1.318
2019-08-08	06:00:00	0	0	250.933	312.2	0.905333	94.1167	1.83533
2019-08-08	07:00:00	0	0	245.95	314.583	0.875	96.8667	2.2105
2019-08-08	08:00:00	0	0	249.2	315.483	0.515833	97.7667	2.07317
2019-08-08	09:00:00	71.5005	13.725	252.867	320.633	1.27117	98.0667	1.97933
2019-08-08	10:00:00	270.633	61.77	247.483	349.8	5.67517	88.5	0.9955
2019-08-08	11:00:00	442.883	72.685	256.167	378.183	8.62833	68.4383	3.1785
2019-08-08	12:00:00	527.233	76.2933	260.233	393.117	9.42667	53.6583	4.30133
2019-08-08	13:00:00	626.8	88.3667	261.383	411.567	10.3717	40.7117	4.147
2019-08-08	14:00:00	619.45	88.0167	262.283	419.067	10.8367	39.7017	3.807
2019-08-08	15:00:00	543.517	79.2733	265.733	413.433	10.9	40.71	4.11017
2019-08-08	16:00:00	435.867	66.5783	272.1	404.8	10.9183	37.8033	3.48483
2019-08-08	17:00:00	221.7	36.075	270.283	380.933	10.3283	40.67	2.95983
2019-08-08	18:00:00	72.1717	13.7533	267.383	357.533	9.20667	44.7433	1.95133
2019-08-08	19:00:00	0	0	263	331.533	7.25117	51.14	1.1545
2019-08-08	20:00:00	0	0	260	323.317	4.9615	63.3417	1.47817
2019-08-08	21:00:00	0	0	256.583	322.183	2.9225	82.92	1.67933
2019-08-08	22:00:00	0	0	254.5	316.567	2.289	85.4667	1.42483
2019-08-08	23:00:00	0	0	276.017	317.3	1.04017	86.8333	1.5855
2019-08-09	00:00:00	0	0	304.017	325.35	2.395	86.9167	1.0065
2019-08-09	01:00:00	0	0	281.733	323.367	3.88267	88.5667	0.982667
2019-08-09	02:00:00	0	0	247.683	310.433	0.993167	92.7833	1.44883
2019-08-09	03:00:00	0	0	261.133	309	0.358833	93.8	1.26067
2019-08-09	04:01:00	0	0	262.767	308.3	0.0708333	95.8167	1.2325
2019-08-09	05:00:00	0	0	264.8	308.7	0.115833	96.25	1.203
2019-08-09	06:00:00	0	0	265.017	308.233	-0.542667	97.4167	1.5545
2019-08-09	07:00:00	0	0	279.267	310.733	0.0168333	97.8667	1.32567
2019-08-09	08:00:00	0	0	286.733	310.517	-0.8055	98.65	1.50317
2019-08-09	09:00:00	46.8447	8.83917	284.167	311.467	-0.8855	98.55	1.68433
2019-08-09	10:00:00	173.962	33.34	287.433	328.7	2.43183	91.5	1.6265
2019-08-09	11:00:00	157.117	25.67	268.8	345.75	4.62333	81.6217	2.306
2019-08-09	12:00:00	315.017	46.6817	276.667	366.433	6.3615	73.7867	2.79633
2019-08-09	13:00:00	500.517	72.0733	275.567	397.583	8.759	53.1283	2.89033
2019-08-09	14:00:00	548.417	79.2617	272.05	410.617	9.87	47.4783	2.72933
2019-08-09	15:00:00	453.067	66.2317	281.067	412.733	10.5683	39.6617	1.97033
2019-08-09	16:00:00	353.067	53.3967	274.3	403.017	10.965	36.4517	2.0345
2019-08-09	17:00:00	149.317	22.7967	296.033	377.383	10.5433	36.9533	2.54683
2019-08-09	18:00:00	138.77	26.9783	279.45	369.05	10.455	38.4867	2.60417
2019-08-09	19:00:00	0	0	261.35	331.583	8.1945	44.305	0.806167
2019-08-09	20:00:00	0	0	265.783	323.8	5.18883	55.2983	1.5475
2019-08-09	21:00:00	0	0	254.683	319.667	3.38417	63.3117	1.87717
2019-08-09	22:00:00	0	0	248.033	314.333	1.539	69.68	2.09317
2019-08-09	23:00:00	0	0	245.233	310.267	0.9335	72.3617	2.13083
2019-08-10	00:00:00	0	0	244.417	311.533	1.652	69.1367	2.79667
2019-08-10	01:00:00	0	0	240.55	310.033	1.11267	71.1117	2.93583
2019-08-10	02:00:00	0	0	238.95	309.883	0.977667	71.0483	3.24617
2019-08-10	03:00:00	0	0	243.017	311.167	1.85267	66.4367	3.55583
2019-08-10	04:01:00	0	0	245.65	310.533	1.2745	66.8483	3.1655
2019-08-10	05:00:00	0	0	245.733	312.033	1.57283	67.0933	3.81967
2019-08-10	06:00:00	0	0	247.2	315.117	2.00567	66.275	4.2765
2019-08-10	07:00:00	0	0	248.233	313.45	1.5255	66.7433	4.151
2019-08-10	08:00:00	0	0	249.067	316.65	2.4995	61.7283	4.56333
2019-08-10	09:00:00	100.963	21.7417	247.617	323.467	3.0135	61.4167	3.0505
2019-08-10	10:00:00	282.833	64.1533	253.733	351.983	6.51533	53.5383	4.28483
2019-08-10	11:00:00	445.35	73.7833	264.367	381	9.98	42.3833	5.6805
2019-08-10	12:00:00	562.367	81.7183	275.967	406.283	13.295	32.3167	6.83867
2019-08-10	13:00:00	624.5	88.4667	281.233	426.3	15.3217	28.345	6.40717
2019-08-10	14:00:00	622.533	89.3667	286.417	435.533	16.8017	27.6217	6.362
2019-08-10	15:00:00	553.95	82.03	289.317	432.717	16.7067	31.4067	5.57633
2019-08-10	16:00:00	434.25	67.9317	294.167	424.733	17.7983	26.475	6.481
2019-08-10	17:00:00	221	36.135	297.25	405.8	17.13	27.6233	7.45933
2019-08-10	18:00:00	67.2183	11.8058	305.167	387.183	15.6283	31.8767	5.769
2019-08-10	19:00:00	0	0	300.517	368.367	12.8917	38.2217	4.0515
2019-08-10	20:00:00	0	0	290.7	358.2	11.0733	43.3417	3.94783
2019-08-10	21:00:00	0	0	292.4	353.183	10.5733	42.74	3.3255
2019-08-10	22:00:00	0	0	295.1	353.083	10.4483	41.51	3.64317
2019-08-10	23:00:00	0	0	280.4	344.1	8.82883	46.035	2.967
2019-08-11	00:00:00	0	0	280.8	338.483	7.87317	49.4067	2.88517
2019-08-11	01:00:00	0	0	276.883	340.133	8.02167	49.3533	3.3325
2019-08-11	02:00:00	0	0	274.95	335.133	7.52467	50.84	3.04883
2019-08-11	03:00:00	0	0	273.767	335.917	6.86933	55.29	3.54483
2019-08-11	04:01:00	0	0	269.75	335.983	6.90067	54.8367	4.0605
2019-08-11	05:00:00	0	0	281.383	335.333	6.64533	53.1533	3.97633
2019-08-11	06:00:00	0	0	282.933	342.15	7.75	48.8983	5.32983
2019-08-11	07:00:00	0	0	283.133	342.233	7.6605	50.84	5.20617
2019-08-11	08:00:00	0	0	294.183	342	7.0965	55.715	4.135
2019-08-11	09:00:00	36.0333	6.47	297.35	346.85	7.78183	56.735	3.6635
2019-08-11	10:00:00	247.833	53.47	277.05	366.317	10.0683	55.6317	6.96933
2019-08-11	11:00:00	250.7	37.26	314.2	383.867	12.0883	53.3383	8.05417
2019-08-11	12:00:00	526.35	76.9567	317.483	413.217	14.0417	49.82	7.12417
2019-08-11	13:00:00	386.267	54.5533	324.7	413.133	14.6767	46.24	6.73567
2019-08-11	14:00:00	278.05	38.475	327.45	402.25	13.74	49.6583	5.13283
2019-08-11	15:00:00	223.133	30.9483	326.733	397.033	13.4917	51.0833	5.14583
2019-08-11	16:00:00	182.75	26.2183	323.733	392.367	13.1683	55.8933	3.81117
2019-08-11	17:00:00	145.033	21.88	321.967	390.3	13.7033	54.5867	3.47917
2019-08-11	18:00:00	63.9817	10.2042	314.517	379.6	13.1033	56.5717	3.70083
2019-08-11	19:00:00	0	0	297.067	360.25	10.8717	65.585	2.3045
2019-08-11	20:00:00	0	0	305.75	355.583	9.60833	72.0117	2.46283
2019-08-11	21:00:00	0	0	301.433	350.583	9.055	74.0167	2.3305
2019-08-11	22:00:00	0	0	285.65	340	7.54433	78.35	2.21017
2019-08-11	23:00:00	0	0	275.633	334.883	6.46283	81.9	2.5
2019-08-12	00:00:00	0	0	272	330.167	5.93283	79.0383	2.37067
2019-08-12	01:00:00	0	0	267.483	327.367	4.62817	79.1533	2.5215
2019-08-12	02:00:00	0	0	265.117	323.55	3.66183	80.42	2.4035
2019-08-12	03:00:00	0	0	261.817	325.567	4.91483	72.0267	3.33417
2019-08-12	04:01:00	0	0	259.117	329.467	5.0425	75.3917	4.396
2019-08-12	05:00:00	0	0	256.883	327.4	4.32367	79.42	3.89717
2019-08-12	06:00:00	0	0	248.767	320.333	3.037	83.8833	2.66367
2019-08-12	07:00:00	0	0	249.05	321.667	2.744	87.7	5.16267
2019-08-12	08:00:00	0	0.119667	278.733	331.333	4.117	90.9	8.08883
2019-08-12	09:00:00	30.415	4.0845	331.233	341.2	4.88733	94.1	6.5485
2019-08-12	10:00:00	81.4067	10.4847	338.95	348.683	5.87367	92.2667	8.02667
2019-08-12	11:00:00	267.8	35.4433	332.35	355.65	6.01833	91.2333	10.4583
2019-08-12	12:00:00	453.917	62.9083	312.683	367.283	6.97383	81.67	11.2067
2019-08-12	13:00:00	516.783	72.2533	302.033	375.967	7.348	74.1017	10.23
2019-08-12	14:00:00	535.217	74.6767	297.75	369.45	6.87017	78.6183	10.1317
2019-08-12	15:00:00	468.1	68.5233	288.783	374.917	7.74333	65.3933	9.08
2019-08-12	16:00:00	332.15	49.475	308.783	372.25	7.8385	58.0733	8.875
2019-08-12	17:00:00	273.517	44.3483	296.983	366.317	7.4565	56.405	8.645
2019-08-12	18:00:00	96.9333	17.5022	276.383	349.617	6.12117	63.4967	6.517
2019-08-12	19:00:00	0	0	304.617	338.017	4.46717	75.2383	4.54117
2019-08-12	20:00:00	0	0	320.6	334.767	3.55433	87.7	4.903
2019-08-12	21:00:00	0	0	315.233	332.1	3.01	90.5833	5.0615
2019-08-12	22:00:00	0	0	309.517	328.117	2.07817	92	7.29267
2019-08-12	23:00:00	0	0	300.4	321.917	0.750833	95.35	5.94583
2019-08-13	00:00:00	0	0	270.867	313.717	-0.337	97.1667	3.48867
2019-08-13	01:00:00	0	0	279.983	314.533	-0.227333	96.7833	4.39933
2019-08-13	02:00:00	0	0	271.75	314	-0.147	96.8833	4.46467
2019-08-13	03:00:00	0	0	258.3	310.85	-0.608667	97.2333	4.39633
2019-08-13	04:01:00	0	0	253.7	308.733	-1.071	96.95	4.77267
2019-08-13	05:00:00	0	0	255.867	309.25	-0.974333	96.9333	5.49967
2019-08-13	06:00:00	0	0	252.283	308.75	-1.06167	96.9333	5.0245
2019-08-13	07:00:00	0	0	259.867	309.467	-1.00017	97.9	5.3505
2019-08-13	08:00:00	0	0	252.033	308.45	-1.2125	96.6	4.12833
2019-08-13	09:00:00	159.585	21.8483	251.783	312.983	-0.6355	97.1667	5.3385
2019-08-13	10:00:00	299.133	58.4283	243.567	329.45	1.28583	95.1667	6.07233
2019-08-13	11:00:00	442.95	70.92	246.917	349.683	3.0455	89.5167	5.36133
2019-08-13	12:00:00	524.583	75.695	269.017	367.167	4.662	78.86	5.194
2019-08-13	13:00:00	435.767	61.715	298.817	371.85	6.178	61.1533	6.28433
2019-08-13	14:00:00	448.65	63.7633	295.2	377.233	6.5165	60.38	6.4375
2019-08-13	15:00:00	417.117	61.0067	295.2	380.583	6.86467	59.5667	5.65883
2019-08-13	16:00:00	315.333	47.9933	293.383	373.6	7.24317	55.4567	5.21467
2019-08-13	17:00:00	208.567	33.06	306.4	366.183	6.6495	62.3433	4.87467
2019-08-13	18:00:00	69.1917	12.0757	267.367	344.567	5.4885	67.25	3.50133
2019-08-13	19:00:00	0	0	252.2	320.367	1.95333	79.815	1.66317
2019-08-13	20:00:00	0	0	244.983	311.4	0.943833	85.6667	1.5915
2019-08-13	21:00:00	0	0	240.883	305.55	0.226	87.7833	1.44533
2019-08-13	22:00:00	0	0	239	302.567	-0.2055	89.95	1.52367
2019-08-13	23:00:00	0	0	237.3	300.95	-1.01517	90.5833	1.7245
2019-08-14	00:00:00	0	0	237.733	299.2	-0.699833	90.55	1.44067
2019-08-14	01:00:00	0	0	238.167	296.167	-1.73867	92.55	1.378
2019-08-14	02:00:00	0	0	237.6	296.483	-1.29317	92.4	1.4345
2019-08-14	03:00:00	0	0	240.117	295.7	-1.59033	92.6667	1.24567
2019-08-14	04:01:00	0	0	281.083	305.667	-0.9815	90.1167	1.59567
2019-08-14	05:00:00	0	0	273.267	309.233	-0.5525	86.3	1.96633
2019-08-14	06:00:00	0	0	239.117	305.083	-0.504167	87.5	2.03917
2019-08-14	07:00:00	0	0	230.833	301.167	-1.4285	89.4	1.99433
2019-08-14	08:00:00	0	0	229.833	292.883	-2.36667	93	1.36817
2019-08-14	09:00:00	123.86	25.3617	229.133	308.167	-0.961	90	2.1675
2019-08-14	10:00:00	306.217	66.9933	232.533	333.05	1.605	84.1083	3.922
2019-08-14	11:00:00	472.25	78.7	240.933	358.533	4.82333	68.705	4.8015
2019-08-14	12:00:00	594.067	89.3	245.383	372.983	6.28267	55.985	7.2455
2019-08-14	13:00:00	654.317	97.1667	248.883	385.833	7.35967	51.3583	7.45183
2019-08-14	14:00:00	648.417	97.65	252.433	392.667	8.34233	47.7433	7.38267
2019-08-14	15:00:00	583.567	90.5167	254.017	391.683	8.92333	46.1383	7.67467
2019-08-14	16:00:00	461.85	74.895	255.983	385.467	9.27167	45.1317	7.5315
2019-08-14	17:00:00	299.45	52.68	256.983	372.45	8.96333	45.5383	6.9255
2019-08-14	18:00:00	91.5617	18.1652	256.5	353.017	7.8605	51.6783	6.082
2019-08-14	19:00:00	0	0	258.483	334.583	5.16667	63.0717	3.95083
2019-08-14	20:00:00	0	0	263.617	327.95	3.60283	71.2717	3.81167
2019-08-14	21:00:00	0	0	274.833	327.033	3.31683	74.1833	3.98617
2019-08-14	22:00:00	0	0	265.867	326.35	3.1335	78.15	4.76567
2019-08-14	23:00:00	0	0	268.317	322.817	2.38167	81.4167	4.206
2019-08-15	00:00:00	0	0	263.45	322.617	2.56867	81.56	4.17933
2019-08-15	01:00:00	0	0	258.4	318.117	1.28983	87.1333	3.67217
2019-08-15	02:00:00	0	0	257.267	316.1	1.05017	88.3667	3.53233
2019-08-15	03:00:00	0	0	257.883	314.55	0.837833	89.6833	3.13283
2019-08-15	04:01:00	0	0	269.3	319.35	2.03817	85.2	3.83417
2019-08-15	05:00:00	0	0	274.117	319.1	1.54767	87.1667	2.617
2019-08-15	06:00:00	0	0	270.45	318.167	1.68233	86.65	2.52317
2019-08-15	07:00:00	0	0	266.133	318.983	1.6335	86.4	3.34517
2019-08-15	08:00:00	0	0	259.3	314.483	0.906833	89.9	3.14167
2019-08-15	09:00:00	97.99	18.1272	264.35	326.383	2.3145	86.4167	3.46917
2019-08-15	10:00:00	241.133	46.3883	267.517	344.35	4.79967	77.7217	5.3695
2019-08-15	11:00:00	395.267	64.44	284.483	372.5	7.991	62.92	6.02383
2019-08-15	12:00:00	416.333	62.285	284.717	384.267	9.67333	55.7083	5.593
2019-08-15	13:00:00	547.017	80.7883	288.667	405.083	11.3117	50.0033	5.868
2019-08-15	14:00:00	480.517	71.2917	295.883	410.75	12.2633	47.535	4.52983
2019-08-15	15:00:00	406.4	60.98	297.717	409.017	12.865	44.9917	4.24133
2019-08-15	16:00:00	344.067	54.0733	293.35	403.383	12.565	46.665	3.30617
2019-08-15	17:00:00	219.867	36.2567	293	392.483	12.6767	45.8483	2.491
2019-08-15	18:00:00	80.34	13.6235	292.417	371.767	11.3467	51.7817	2.677
2019-08-15	19:00:00	0	0	287.7	348.783	8.70567	60.3833	2.2375
2019-08-15	20:00:00	0	0	277.2	336.017	7.3355	66.08	2.03417
2019-08-15	21:00:00	0	0	282.383	332.1	6.52967	70.1067	1.44217
2019-08-15	22:00:00	0	0	271.883	325.183	5.7495	72.9733	1.14217
2019-08-15	23:00:00	0	0	272.6	320.583	4.7055	77.95	1.03367
2019-08-16	00:00:00	0	0	283.467	327.533	5.288	76.78	1.98367
2019-08-16	01:00:00	0	0	282.517	326.783	4.445	79.1483	2.18417
2019-08-16	02:00:00	0	0	281.283	327.867	4.67733	80.62	2.21433
2019-08-16	03:00:00	0	0	280.9	325.933	3.70083	84.1	2.11683
2019-08-16	04:01:00	0	0	277.067	328.783	4.3135	87.9833	2.72817
2019-08-16	05:00:00	0	0	277.033	330.067	4.58133	90.3167	2.85817
2019-08-16	06:00:00	0	0	274.5	324	4.34383	91.9	2.2415
2019-08-16	07:00:00	0	0	274.7	318.933	3.57583	93.75	1.07533
2019-08-16	08:00:00	0	0	289.45	320.683	3.84033	96.3833	0.5325
2019-08-16	09:00:00	82.135	15.993	305.633	331.333	4.70767	94.0833	0.512667
2019-08-16	10:00:00	232.4	49.2217	285.117	356.55	7.12317	85.2517	1.29367
2019-08-16	11:00:00	424.983	69.8183	279.8	391.3	10.6067	71.7833	1.99317
2019-08-16	12:00:00	469.983	70.4933	289.067	409.817	12.7683	64.7233	2.749
2019-08-16	13:00:00	536.4	79.0233	294.45	426.283	14.425	56.7867	3.11133
2019-08-16	14:00:00	564.4	83.85	296.567	437.233	15.2117	51.71	3.27467
2019-08-16	15:00:00	513.667	78.4	298.85	436.25	15.84	46.9433	3.40033
2019-08-16	16:00:00	462.333	73.305	299.233	434.483	16.7383	42.13	3.39783
2019-08-16	17:00:00	246.283	41.52	301.933	410.483	16.3467	42.2783	3.5055
2019-08-16	18:00:00	83.7033	16.38	296.5	384.483	14.945	47.445	2.49767
2019-08-16	19:00:00	0	0	291.783	355.35	13.215	52.5983	1.12933
2019-08-16	20:00:00	0	0	288.367	345.317	11.3017	58.05	1.59367
2019-08-16	21:00:00	0	0	284.25	338.167	8.74333	67.8317	1.2585
2019-08-16	22:00:00	0	0	281.667	336.767	7.71033	73.0817	1.75683
2019-08-16	23:00:00	0	0	280.217	335.833	7.5095	72.6083	1.96967
2019-08-17	00:00:00	0	0	277.8	331.017	7.17567	74.68	1.5915
2019-08-17	01:00:00	0	0	277.2	329.783	6.9505	76.7233	1.88883
2019-08-17	02:00:00	0	0	274.933	325.25	5.18217	82.545	1.48833
2019-08-17	03:00:00	0	0	276.15	325.55	5.8385	80.4817	1.65267
2019-08-17	04:01:00	0	0	273.483	323.65	4.44817	84.7333	1.83283
2019-08-17	05:00:00	0	0	274.667	322.65	4.79483	83.45	1.64033
2019-08-17	06:00:00	0	0	287.783	328.75	5.04367	84.45	2.20317
2019-08-17	07:00:00	0	0	290.75	335.517	6.0455	83.85	2.9865
2019-08-17	08:00:00	0	0	281.967	342.417	7.34967	77.5333	6.51933
2019-08-17	09:00:00	145.187	29.18	275.717	347.317	6.636	81.36	4.30833
2019-08-17	10:00:00	305.683	65.14	268.017	361.25	7.27867	86.65	6.1765
2019-08-17	11:00:00	305.7	46.475	316.517	375.55	8.371	85.75	5.95683
2019-08-17	12:00:00	312.683	45.29	315.983	380.483	9.43167	80.2867	5.69
2019-08-17	13:00:00	292.95	41.3133	318.4	389.233	10.73	71.175	5.00317
2019-08-17	14:00:00	336.75	48.3983	320.333	393.95	11.9733	66.5183	6.13767
2019-08-17	15:00:00	336.717	48.4767	325.733	398.15	12.1333	60.2367	6.148
2019-08-17	16:00:00	438.933	68.3183	286.25	402.983	12.0733	60.55	5.68483
2019-08-17	17:00:00	296.85	51.105	279.683	388.833	11.7583	58.8633	5.92883
2019-08-17	18:00:00	117.408	24.1933	275.367	368.917	10.6133	59.845	5.29683
2019-08-17	19:00:00	0	0	269.367	348.133	7.608	70.565	4.36917
2019-08-17	20:00:00	0	0	265.85	336.633	5.25467	82.345	4.2625
2019-08-17	21:00:00	0	0	327.617	346.6	6.51983	81.365	5.53233
2019-08-17	22:00:00	0	0	325.367	347.683	6.69833	80.7167	5.41933
2019-08-17	23:00:00	0	0	285.05	339.633	5.3925	86.1167	5.5075
2019-08-18	00:00:00	0	0	281.867	334.05	4.07267	91.4333	4.8285
2019-08-18	01:00:00	0	0	291.683	335.067	4.3995	91.5667	5.26133
2019-08-18	02:00:00	0	0	272.233	334.983	4.74483	90.7333	5.63033
2019-08-18	03:00:00	0	0	259.867	332.2	4.433	91.5333	5.65367
2019-08-18	04:01:00	0	0	270.3	332.65	4.391	91.0833	6.2735
2019-08-18	05:00:00	0	0	255.683	330.6	4.03417	90.7667	6.53283
2019-08-18	06:00:00	0	0	293.167	332.6	3.9805	89.5167	5.87783
2019-08-18	07:00:00	0	0	248.033	323.05	2.44567	91.5167	4.7695
2019-08-18	08:00:00	0	0	281.333	326.3	2.837	90.6	5.64033
2019-08-18	09:00:00	98.4367	16.5165	295.667	335.017	3.49167	93.2667	6.85367
2019-08-18	10:00:00	174.717	27.125	296.667	344.25	4.662	83.765	6.75333
2019-08-18	11:00:00	400.333	63.09	282.467	358.483	5.71717	65.675	8.98333
2019-08-18	12:00:00	442.533	65.355	303.617	369.067	6.31783	54.2417	9.23667
2019-08-18	13:00:00	578.7	84.4133	281.917	380.917	7.028	47.4117	9.205
2019-08-18	14:00:00	530.767	77.5667	284.25	382.217	6.90833	51.335	8.839
2019-08-18	15:00:00	383.4	56.4667	297.05	372.933	6.52317	52.7167	8.33817
2019-08-18	16:00:00	263.883	39.75	305.067	362.983	5.79	55.7133	7.8805
2019-08-18	17:00:00	141.9	20.7117	312.75	353.467	5.23917	50.5883	7.78283
2019-08-18	18:00:00	46.5233	6.84567	302.083	341.933	4.35233	51.4717	6.87917
2019-08-18	19:00:00	0	0	294.183	333.083	3.4175	56.5383	5.258
2019-08-18	20:00:00	0	0	290.133	328.3	2.70483	60.2183	4.46633
2019-08-18	21:00:00	0	0	304.867	329.267	2.35983	66.925	3.77683
2019-08-18	22:00:00	0	0	304.533	327.683	1.96533	71.6583	3.19067
2019-08-18	23:00:00	0	0	304.517	326.583	1.66533	74.5783	2.79983
2019-08-19	00:00:00	0	0	305.7	326.55	1.83767	70.985	2.31917
2019-08-19	01:00:00	0	0	304.033	325.817	1.77833	68.5667	2.18133
2019-08-19	02:00:00	0	0	303.667	325.2	1.743	66.3333	2.1515
2019-08-19	03:00:00	0	0	302.983	324.817	1.699	64.89	2.99383
2019-08-19	04:01:00	0	0	302.383	324.517	1.72783	64.1317	2.889
2019-08-19	05:00:00	0	0	305.817	324.833	1.70917	64.29	2.54367
2019-08-19	06:00:00	0	0	305.967	324.5	1.63	65.02	2.07883
2019-08-19	07:00:00	0	0	305.45	323.867	1.4005	66.9283	1.92583
2019-08-19	08:00:00	0	0	306.417	324.083	1.45467	67	1.67583
2019-08-19	09:00:00	56.6217	8.68917	306.917	331.567	2.18983	64.2733	2.551
2019-08-19	10:00:00	137	19.9067	308.667	342.25	2.771	61.1283	3.136
2019-08-19	11:00:00	479.933	74.34	283.283	372.783	3.854	57.2767	3.5185
2019-08-19	12:00:00	596.133	87.935	263.033	397.133	4.5405	53.6717	2.78983
2019-08-19	13:00:00	638.583	92.6567	262.55	410.1	5.55567	51.9167	2.239
2019-08-19	14:00:00	673.8	98.75	256.417	423.017	6.13333	49.4	2.17683
2019-08-19	15:00:00	540.8	80.8317	255.233	413.317	6.77233	46.9267	1.763
2019-08-19	16:00:00	463.333	72.8483	259.533	402.667	7.3625	45.7017	2.1585
2019-08-19	17:00:00	267.783	43.6767	263.217	379.75	6.7735	47.6683	2.5135
2019-08-19	18:00:00	60.71	10.3835	268.8	347.383	5.386	53.9917	2.6235
2019-08-19	19:00:00	0	0	277.4	333.483	3.98167	59.9033	1.7795
2019-08-19	20:00:00	0	0	279.517	328.15	2.71333	66.555	1.61583
2019-08-19	21:00:00	0	0	264.583	318.867	1.24067	71.5717	1.636
2019-08-19	22:00:00	0	0	271.467	316.417	0.801	75.525	1.1295
2019-08-19	23:00:00	0	0	270.583	313.8	0.549333	77.65	0.899
2019-08-20	00:00:00	0	0	252.033	306.85	0.8345	76.8	0.819167
2019-08-20	01:00:00	0	0	241.8	301.45	0.0703333	80.33	0.876333
2019-08-20	02:00:00	0	0	242.783	298.817	-1.33583	83.9067	1.2445
2019-08-20	03:00:00	0	0	279.533	307.583	-1.82683	86.85	1.35967
2019-08-20	04:01:00	0	0	263.75	306.617	-0.892	85.3333	1.352
2019-08-20	05:00:00	0	0	243.233	299.783	-1.36133	86.9667	1.58167
2019-08-20	06:00:00	0	0	240.083	296.467	-1.70333	88.0333	1.55767
2019-08-20	07:00:00	0	0	263.3	300.317	-1.675	88.6667	1.0845
2019-08-20	08:00:00	0	0	277.833	307.633	-0.858167	86.25	1.2895
2019-08-20	09:00:00	60.5567	9.88517	291.983	321.717	0.316667	84.1333	1.59967
2019-08-20	10:00:00	259.233	49.7	267.283	345.267	2.74017	74.4917	2.12733
2019-08-20	11:00:00	464.4	74.1783	281.083	381.05	5.38567	63.7183	2.30633
2019-08-20	12:00:00	344.95	48.19	315.75	391.75	6.66267	53.88	1.22733
2019-08-20	13:00:00	240.967	33.0967	320.567	381.267	6.82083	52.4017	1.933
2019-08-20	14:00:00	224.85	30.9617	321.567	380.417	6.942	49.255	1.50383
2019-08-20	15:00:00	254.883	36.0117	320.267	385.45	7.43483	49.565	1.3635
2019-08-20	16:00:00	244.417	35.0767	321.2	385.917	7.696	48.0067	1.58767
2019-08-20	17:00:00	266.667	41.8067	309.083	386.183	8.01333	47.485	2.19967
2019-08-20	18:00:00	80.0567	13.2717	294.65	359.333	7.27517	49.7633	1.35117
2019-08-20	19:00:00	0	0	296.2	341.533	5.5775	57.83	1.68233
2019-08-20	20:00:00	0	0	260.833	323.267	3.86583	65.72	1.35467
2019-08-20	21:00:00	0	0	260.167	315.35	3.1865	67.215	1.181
2019-08-20	22:00:00	0	0	263.017	313.45	2.67	70.0133	1.05267
2019-08-20	23:00:00	0	0	271.433	316.35	2.45417	73.105	1.1915
2019-08-21	00:00:00	0	0	267.733	311.333	1.367	77.455	1.19917
2019-08-21	01:00:00	0	0	294.617	317.467	0.883333	79.905	0.917833
2019-08-21	02:00:00	0	0	284.25	315.583	0.8075	83.4833	1.25867
2019-08-21	03:00:00	0	0	291.817	317.217	1.30483	84.9	0.8425
2019-08-21	04:01:00	0	0	269.467	310.65	1.17667	88.0167	0.636333
2019-08-21	05:00:00	0	0	297.533	316.85	0.834667	91.6	0.8225
2019-08-21	06:00:00	0	0	290.883	316.317	0.7585	92.05	0.908667
2019-08-21	07:00:00	0	0	273.7	310.283	1.03517	93.7833	0.578
2019-08-21	08:00:00	18.1167	4.21333	287.6	315.833	0.8275	94.05	0.9045
2019-08-21	09:00:00	122.7	22.42	279.833	334.583	2.781	89.3333	0.88
2019-08-21	10:00:00	164.917	24.7383	305.05	349.1	4.177	83.7167	2.62933
2019-08-21	11:00:00	238.767	34.0583	319.85	362.633	5.3505	77.71	3.88917
2019-08-21	12:00:00	342.517	49.5133	308	372.367	6.464	71.8933	4.84683
2019-08-21	13:00:00	408.967	58.4683	309.967	387.617	7.35733	67.1833	4.54217
2019-08-21	14:00:00	345.933	49.2117	316.183	384.733	7.69567	65.7133	4.54467
2019-08-21	15:00:00	232.117	32.4467	322.567	376.233	7.8855	65.225	4.74533
2019-08-21	16:00:00	209.283	29.235	318.833	374.233	7.77667	65.5933	4.61283
2019-08-21	17:00:00	160.433	23.4933	324.95	368.95	7.85867	65.8767	4.85283
2019-08-21	18:00:00	50.17	7.5945	318.433	357.25	7.49883	67.195	4.377
2019-08-21	19:00:00	0	0	319.483	348.433	6.71017	70.05	3.4425
2019-08-21	20:00:00	0	0	314.05	343.817	6.07917	71.9333	3.07517
2019-08-21	21:00:00	0	0	318.867	340.217	5.11333	77.7417	1.73917
2019-08-21	22:00:00	0	0	318.233	337.833	4.832	78.4083	1.04617
2019-08-21	23:00:00	0	0	321.05	339.8	5.04233	79.3	2.7935
2019-08-22	00:00:00	0	0	324.483	340.283	4.90967	82.8667	3.09117
2019-08-22	01:00:00	0	0	323.1	339	4.519	86.4333	3.25517
2019-08-22	02:00:00	0	0	323.067	337.983	4.1555	89.05	3.7065
2019-08-22	03:00:00	0	0	324.1	337.2	3.88967	90.7833	3.67117
2019-08-22	04:01:00	0	0	322.917	335.683	3.603	93.2	3.60167
2019-08-22	05:00:00	0	0	327.417	336.583	3.7595	93.35	2.17083
2019-08-22	06:00:00	0	0	331.85	337.367	3.9665	94.45	1.12183
2019-08-22	07:00:00	0	0	333.633	336.683	3.95017	95.8667	1.019
2019-08-22	08:00:00	0	0	334.133	336.583	3.80683	97.25	1.97333
2019-08-22	09:00:00	29.2067	3.79	334.533	339.033	3.98017	97.8333	2.47617
2019-08-22	10:00:00	136.3	18.6717	338.55	350.617	5.192	96.15	3.05067
2019-08-22	11:00:00	281.567	42.01	315.383	362.6	6.96033	93.5167	4.01467
2019-08-22	12:00:00	432	66.97	288.8	369	7.44	92	4.783
2019-08-22	13:00:00	604.9	88.0217	287.017	410.55	10.8367	74.4833	3.315
2019-08-22	14:00:00	652.617	96.9833	290.467	431.233	13.2317	61.595	4.1635
2019-08-22	15:00:00	577.083	88.695	297.183	434.15	14.3333	55.2483	4.24067
2019-08-22	16:00:00	449.117	73.2567	307.95	426.033	14.9183	53.1067	4.39333
2019-08-22	17:00:00	233.967	42.68	298.117	403.85	15.3067	50.1467	3.87317
2019-08-22	18:00:00	114.553	26.855	293.467	387.833	14.825	50.91	3.47683
2019-08-22	19:00:00	0	0	291.7	358.1	12.2433	57.3267	2.09883
2019-08-22	20:00:00	0	0	287.017	347.233	8.99733	68.2583	2.48667
2019-08-22	21:00:00	0	0	289.45	341.933	7.35	73.68	2.45233
2019-08-22	22:00:00	0	0	287.217	339.683	6.858	76.1367	2.33767
2019-08-22	23:00:00	0	0	293.25	337.25	6.66267	77.9817	1.757
2019-08-23	00:00:00	0	0	276.3	328.8	6.047	81.7833	1.41983
2019-08-23	01:00:00	0	0	273.583	327.717	5.03067	84.2833	1.69567
2019-08-23	02:00:00	0	0	272.867	326.733	5.73417	77.5683	1.70583
2019-08-23	03:00:00	0	0	272.45	324.183	4.58433	80.19	2.0105
2019-08-23	04:01:00	0	0	275.483	322.033	4.11117	80.0033	1.58917
2019-08-23	05:00:00	0	0	282.467	327.1	4.40117	79.37	2.205
2019-08-23	06:00:00	0	0	300.8	330.217	4.81717	78.7783	1.8505
2019-08-23	07:00:00	0	0	279.45	325.183	5.149	77.7467	1.57733
2019-08-23	08:00:00	0	0	277.233	325.517	4.48667	81.1667	1.76233
2019-08-23	09:00:00	167.228	30.2283	284.95	346.683	6.501	77.245	1.79467
2019-08-23	10:00:00	274	45.8583	304.583	380.767	10.8117	65.05	1.32983
2019-08-23	11:00:00	429.1	65.9217	295.45	409.817	13.98	50.1433	0.7075
2019-08-23	12:00:00	328.617	46.6817	324.567	416.967	14.5467	43.6867	1.06317
2019-08-23	13:00:00	321.967	46.2767	328.633	416.967	14.5883	41.2883	1.5505
2019-08-23	14:00:00	352.217	51.5533	322.233	422.65	15.1033	40.1483	1.40367
2019-08-23	15:00:00	593.75	91.105	307	454.75	16.4117	39.08	2.1525
2019-08-23	16:00:00	300.783	47.035	317.283	420.35	15.7417	41.625	2.37717
2019-08-23	17:00:00	283.95	49.1933	316.683	419.017	16.0383	41.9433	2.05017
2019-08-23	18:00:00	111.56	22.355	301.817	392.733	14.995	46.74	3.32183
2019-08-23	19:00:00	0	0	312.333	370.25	12.3917	57.7467	2.61517
2019-08-23	20:00:00	0	0	305.85	359.033	10.5217	66.0317	2.33917
2019-08-23	21:00:00	0	0	319.75	355.033	9.19	73.1333	1.94483
2019-08-23	22:00:00	0	0	301.05	345.05	8.53667	77.975	1.65467
2019-08-23	23:00:00	0	0	292.133	338.883	7.08383	84.0333	1.96883
2019-08-24	00:00:00	0	0	284.4	335.75	5.4145	89.3333	1.98383
2019-08-24	01:00:00	0	0	294.533	332.05	5.55717	90.6	1.18767
2019-08-24	02:00:00	0	0	295.833	342.883	6.96883	81.3983	2.89867
2019-08-24	03:00:00	0	0	285.667	340.8	6.73517	79.2767	3.14767
2019-08-24	04:01:00	0	0	281.317	335.767	5.7375	82.4167	2.87067
2019-08-24	05:00:00	0	0	289.15	337.2	5.741	84.4	3.28917
2019-08-24	06:00:00	0	0	285.667	336.583	5.544	84.5667	3.25783
2019-08-24	07:00:00	0	0	277.85	334.883	5.18033	86.5833	3.334
2019-08-24	08:00:00	0	0	288.7	332.567	4.05233	91	2.968
2019-08-24	09:00:00	86.8833	15.1527	285.833	341.5	5.43617	89.1833	3.4295
2019-08-24	10:00:00	280.95	49.41	287.95	365.617	8.04817	81.565	4.1815
2019-08-24	11:00:00	452.6	72.0083	289.933	392.567	11.2567	68.25	4.33633
2019-08-24	12:00:00	539.6	81.54	300.783	409.7	13.6917	58.295	6.1815
2019-08-24	13:00:00	705.55	106.083	292.9	432.033	15.6833	47.8233	6.80517
2019-08-24	14:00:00	667.817	102.633	295.867	437.517	16.6833	43.5583	6.9935
2019-08-24	15:00:00	599.467	95.45	297.65	437.133	17.2	42.2817	7.081
2019-08-24	16:00:00	488.167	82.525	299.917	430.683	17.2717	41.6733	6.66717
2019-08-24	17:00:00	318.283	57.9667	307.917	416	16.785	46.5	6.73917
2019-08-24	18:00:00	149.4	34.605	301.633	395.883	15.4733	50.79	6.89267
2019-08-24	19:00:00	12.3	3.63083	293.1	370.35	12.0967	62.88	3.37067
2019-08-24	20:00:00	0	0	281.333	348.533	8.56333	75.3783	2.28967
2019-08-24	21:00:00	0	0	278.467	345.383	7.68067	81.5567	2.8785
2019-08-24	22:00:00	0	0	276.4	344.783	7.34067	85.7	3.45
2019-08-24	23:00:00	0	0	271.733	340.417	6.11283	90.8833	3.5675
2019-08-25	00:00:00	0	0	269.817	336.2	5.38917	92.7	3.29117
2019-08-25	01:00:00	0	0	268.65	331.733	4.55417	93.6333	2.33017
2019-08-25	02:00:00	0	0	273.467	328.317	3.8455	95.8	2.07817
2019-08-25	03:00:00	0	0	289.033	333.75	4.83867	96.2	2.32833
2019-08-25	04:01:00	0	0	286.883	330.717	3.99867	97.4667	2.28917
2019-08-25	05:00:00	0	0	302.55	332.333	3.975	98.9333	2.4055
2019-08-25	06:00:00	0	0	311.517	334.15	4.52733	99.3	2.0985
2019-08-25	07:00:00	0	0	332.533	339.233	4.8625	99.2167	1.9635
2019-08-25	08:00:00	0	0	342.633	345.717	5.86933	99.55	3.48583
2019-08-25	09:00:00	75.5633	10.7187	341.033	350.767	6.66817	99.7167	2.23083
2019-08-25	10:00:00	339.967	64.9	307.417	366.783	8.60833	96.5333	4.43283
2019-08-25	11:00:00	472.05	76.7033	307.4	395	10.73	88.2667	4.323
2019-08-25	12:00:00	641.117	95.95	294.183	423.783	13.6017	76.0617	4.55433
2019-08-25	13:00:00	686.333	100.933	301.533	447.083	15.2783	69.3833	3.4235
2019-08-25	14:00:00	597.833	88.9733	326.183	452.25	16.6483	63.1917	3.6705
2019-08-25	15:00:00	487.167	75.2733	329.95	441.75	17.0233	60.8033	4.014
2019-08-25	16:00:00	503.083	82.5533	317.933	444.1	17.655	53.8833	4.99983
2019-08-25	17:00:00	276.033	49.2167	315.817	420.717	17.175	56.8467	4.49683
2019-08-25	18:00:00	107.84	21.5967	311.7	398.717	16.1633	60.0367	3.91467
2019-08-25	19:00:00	0	0	313.917	376.217	13.635	69.0467	2.12267
2019-08-25	20:00:00	0	0	315.767	365.8	11.735	77.1917	1.937
2019-08-25	21:00:00	0	0	321.05	358.317	10.905	81.6333	0.726333
2019-08-25	22:00:00	0	0	311.833	354.167	10.2817	85.4333	1.4175
2019-08-25	23:00:00	0	0	320.383	352.167	9.10833	90.5	1.31233
2019-08-26	00:00:00	0	0	309.333	348.517	8.08067	93.1	1.48633
2019-08-26	01:00:00	0	0	300.117	342.767	7.41483	94.6	1.26083
2019-08-26	02:00:00	0	0	306.7	343.233	7.097	97.3333	1.79667
2019-08-26	03:00:00	0	0	324.417	347.933	6.98633	97.2833	1.9025
2019-08-26	04:01:00	0	0	308.017	344.5	6.71167	98.6167	2.09583
2019-08-26	05:00:00	0	0	318.683	344.417	6.436	99.3333	1.98583
2019-08-26	06:00:00	0	0	318.267	348.05	7.3605	98.9167	2.375
2019-08-26	07:00:00	0	0	313.4	343.917	6.31117	98.8333	1.6325
2019-08-26	08:00:00	10.5967	2.4785	314.75	339.417	5.60983	99.4333	0.981167
2019-08-26	09:00:00	149.417	28.0817	320.433	352.65	7.429	99.5833	1.0965
2019-08-26	10:00:00	349.233	66.7883	296.833	380.783	10.5867	92	1.28817
2019-08-26	11:00:00	513.383	81.71	304.583	420.45	14.765	78.5833	1.43417
2019-08-26	12:00:00	610.5	90.3333	315.55	448.5	17.45	64.4533	2.288
2019-08-26	13:00:00	663.883	96.7	321.217	463.467	18.4333	60.8883	3.08817
2019-08-26	14:00:00	642.3	96.25	323.733	467.833	18.8417	58.1617	3.2095
2019-08-26	15:00:00	441.45	67.5667	332.767	452.1	19.0833	57.96	3.296
2019-08-26	16:00:00	345.117	55.6017	339.133	437.183	19.125	55.9417	3.98483
2019-08-26	17:00:00	185.567	31.47	331.183	421.1	18.7783	56.4167	3.92533
2019-08-26	18:00:00	106.307	19.858	335.583	408.683	17.835	62.5	3.35633
2019-08-26	19:00:00	0	0	333.083	386.783	15.8917	69.2833	1.68367
2019-08-26	20:00:00	0	0	328.083	375.083	13.7917	75.7183	1.58967
2019-08-26	21:00:00	0	0	320.1	361.633	12.21	82.9667	0.8495
2019-08-26	22:00:00	0	0	324.483	362.417	13.1017	78.2217	0.877
2019-08-26	23:00:00	0	0	312.9	356.333	10.9833	85.6833	1.13633
2019-08-27	00:00:00	0	0	314.1	355.417	10.1733	88.5167	1.79667
2019-08-27	01:00:00	0	0	328.933	358.517	9.96833	87.9	1.93933
2019-08-27	02:00:00	0	0	341.3	362.55	10.6383	85.3667	1.9035
2019-08-27	03:00:00	0	0	337.35	370.483	12.2933	79.9	4.42967
2019-08-27	04:01:00	0	0	318.667	364.6	11.0283	81.8167	3.68117
2019-08-27	05:00:00	0	0	299.517	352.483	9.025	86.8	2.12117
2019-08-27	06:00:00	0	0	298	346.517	8.474	87.9333	1.9835
2019-08-27	07:00:00	0	0	298.95	342.617	8.139	88.7333	1.52283
2019-08-27	08:00:00	12.925	3.2315	299.35	342.683	8.98333	86.6167	1.07283
2019-08-27	09:00:00	146.235	26.7483	310.933	365.967	10.6333	83.8483	1.03417
2019-08-27	10:00:00	184.967	28.055	343.217	387.017	13.04	75.3983	2.95817
2019-08-27	11:00:00	438.8	69.22	325.7	411.417	15.2033	71.4767	4.10633
2019-08-27	12:00:00	437.65	65.5083	353.083	430.817	16.6383	69.18	3.8215
2019-08-27	13:00:00	587.567	88.0917	333.233	447.717	18.2767	62.5883	4.7545
2019-08-27	14:00:00	629.383	96.2333	336.3	463.9	20.1467	55.16	4.83967
2019-08-27	15:00:00	566.217	89.7667	340.167	462.4	21.4733	53.33	6.16983
2019-08-27	16:00:00	367.633	60.105	350.683	447.567	21.3883	55.6717	6.228
2019-08-27	17:00:00	156.767	25.2117	363.9	428.517	20.655	60.3167	5.773
2019-08-27	18:00:00	61.4417	10.0113	387.75	420.517	20.0717	64.955	5.19717
2019-08-27	19:00:00	0	0	382.233	410.233	18.955	69.7933	4.05333
2019-08-27	20:00:00	0	0	341.217	392.85	16.4517	79.4717	3.37617
2019-08-27	21:00:00	0	0	350.483	393.4	16.2533	82.9333	4.6905
2019-08-27	22:00:00	0	0	327.05	384.933	14.205	92.1167	6.04383
2019-08-27	23:00:00	0	0	352.883	383.067	13.395	96.85	7.562
2019-08-28	00:00:00	0	0	366.067	383.583	13.28	97.4833	7.39167
2019-08-28	01:00:00	0	0	376.383	385.083	13.5917	96.4833	5.74017
2019-08-28	02:00:00	0	0	379.367	385.817	13.83	94.3	4.51033
2019-08-28	03:00:00	0	0	343.383	381.7	13.47	94.95	5.54217
2019-08-28	04:01:00	0	0	341.283	380.217	13.2883	95.5167	5.8535
2019-08-28	05:00:00	0	0	345.717	381.183	13.6117	94.6	5.32433
2019-08-28	06:00:00	0	0	351.933	382.533	14.015	94.1167	3.74283
2019-08-28	07:00:00	0	0	356.633	383.917	14.2033	94.05	4.37567
2019-08-28	08:00:00	0	0	370.267	385.4	14.165	94.75	4.80167
2019-08-28	09:00:00	53.9667	8.44517	367.383	389.5	14.59	94.0333	4.73067
2019-08-28	10:00:00	211.133	34.5617	351.467	401.783	15.925	90.2333	4.79217
2019-08-28	11:00:00	233.933	36.59	382.633	415.533	17.6367	83.95	5.13917
2019-08-28	12:00:00	235.417	36.3033	394.333	424.717	19.7	76.3767	6.33583
2019-08-28	13:00:00	261.883	40.3167	397.117	434.233	21.0183	70.605	6.41867
2019-08-28	14:00:00	457.75	71.71	372.583	451.2	22.295	67.6767	5.914
2019-08-28	15:00:00	436.967	70.34	375.55	458.333	23.8233	62.7067	6.561
2019-08-28	16:00:00	314.95	52.2183	376.867	453.15	23.9783	62.0683	6.38883
2019-08-28	17:00:00	183.55	30.4083	383.367	444.033	23.3117	64.745	5.5355
2019-08-28	18:00:00	58.7917	9.51317	383.25	430.517	22.335	68.7533	4.93483
2019-08-28	19:00:00	0	0	375.65	419.6	21.1783	73.3317	3.68933
2019-08-28	20:00:00	0	0	368.9	414.883	20.6783	75.9683	4.44067
2019-08-28	21:00:00	0	0	361.25	411.133	20.0967	76.6333	4.268
2019-08-28	22:00:00	0	0	356.567	408.35	19.5133	78.3867	5.04567
2019-08-28	23:00:00	0	0	368.7	404.833	18.9933	81.3167	3.18683
2019-08-29	00:00:00	0	0	386.133	411.733	19.705	79.96	5.887
2019-08-29	01:00:00	0	0	399	404.283	17.495	81.935	5.53067
2019-08-29	02:00:00	0	0	385.25	395.317	15.8483	92.0333	4.528
2019-08-29	03:00:00	0	0	378.083	394.067	16.1983	85.25	4.338
2019-08-29	04:01:00	0	0	367.783	387.783	14.5433	86.45	8.3265
2019-08-29	05:00:00	0	0	348.533	378.5	12.54	91.5167	6.5055
2019-08-29	06:00:00	0	0	350.583	373.817	11.7883	88.0167	3.81317
2019-08-29	07:00:00	0	0	352.967	371.967	11.585	85.3317	2.9415
2019-08-29	08:00:00	0	0	349.967	368.533	11.17	78.03	5.825
2019-08-29	09:00:00	17.4267	2.45367	337.033	365.033	10.22	79.875	2.42567
2019-08-29	10:00:00	118.015	13.9883	314.667	366.967	9.98	78.14	4.01967
2019-08-29	11:00:00	240.45	29.8917	276.583	369.55	9.79167	73.0833	2.80967
2019-08-29	12:00:00	607.183	76.6567	277.083	388	11.9183	66.3517	5.23583
2019-08-29	13:00:00	740.883	94.6333	277.483	402.233	13.3017	51.2583	5.782
2019-08-29	14:00:00	733.25	97.8	277.317	402.533	14.295	44.9733	7.725
2019-08-29	15:00:00	657.517	93.1667	279.05	403.7	14.4317	46.2883	7.19317
2019-08-29	16:00:00	524.267	81.33	279.267	399.283	14.575	42.6083	7.102
2019-08-29	17:00:00	341.117	61.34	278.25	390.75	14.3167	40.9967	6.1305
2019-08-29	18:00:00	146.19	35.9017	274.683	375.5	13.2917	44.7267	5.1305
2019-08-29	19:00:00	12.536	5.05983	267.933	354.633	9.61333	57.7567	2.547
2019-08-29	20:00:00	0	0	264.283	343.7	7.70717	62.66	2.61833
2019-08-29	21:00:00	0	0	260.317	336.45	5.95133	69.0083	1.81817
2019-08-29	22:00:00	0	0	257.917	330.25	5.19417	71.0467	1.4475
2019-08-29	23:00:00	0	0	258.067	329.2	4.763	73.5717	1.69533
2019-08-30	00:00:00	0	0	258.717	327.467	5.16883	69.5833	1.50683
2019-08-30	01:00:00	0	0	258.85	326.233	4.68567	70.4	1.70433
2019-08-30	02:00:00	0	0	258.4	325.5	3.76933	73.5867	1.9755
2019-08-30	03:00:00	0	0	256.267	323.9	3.1935	75.6133	2.67783
2019-08-30	04:01:00	0	0	255.75	322.233	3.29483	73.3767	2.36367
2019-08-30	05:00:00	0	0	255.783	322.85	3.032	76.0583	2.65917
2019-08-30	06:00:00	0	0	257.15	323.083	3.16	76.5483	2.79767
2019-08-30	07:00:00	0	0	257.717	320.967	2.56883	77.1483	2.20367
2019-08-30	08:00:00	15.67	3.646	259.217	326.25	4.13983	72.9467	3.44267
2019-08-30	09:00:00	183.15	32.8133	263.933	339.683	6.04133	72.1283	3.0605
2019-08-30	10:00:00	419.217	73.2317	276.8	371.683	11.7017	51.0717	3.91817
2019-08-30	11:00:00	581	84.1883	286.883	393.75	14.2317	38.835	5.03667
2019-08-30	12:00:00	660.933	90.5967	287.733	412.8	15.0533	36.5617	3.28917
2019-08-30	13:00:00	724.967	99.0167	293.5	432.117	16.7567	33.1683	2.925
2019-08-30	14:00:00	754.617	108.2	301.95	437.033	17.365	32.2117	4.253
2019-08-30	15:00:00	496.583	73.9617	313.883	427.35	17.135	29.785	3.61167
2019-08-30	16:00:00	221.55	34.4267	325.267	400.6	16.3667	36.58	4.0535
2019-08-30	17:00:00	237.367	40.1467	331.017	400.35	16.26	39.615	4.538
2019-08-30	18:00:00	132.242	26.6677	314.8	389.733	15.3333	41.4833	4.2365
2019-08-30	19:00:00	0	0	333.083	371.933	12.6617	52.6283	1.96967
2019-08-30	20:00:00	0	0	300.417	361.75	10.4867	60.9467	3.7825
2019-08-30	21:00:00	0	0	274.95	348.167	7.69533	69.9783	2.89317
2019-08-30	22:00:00	0	0	263.3	335.633	5.66383	74.5617	1.835
2019-08-30	23:00:00	0	0	282.933	335.167	4.46867	82	2.41383
2019-08-31	00:00:00	0	0	324.367	346.283	6.4645	87.5333	2.94617
2019-08-31	01:00:00	0	0	330.4	348.433	6.8245	89.55	2.21283
2019-08-31	02:00:00	0	0	316.483	344.317	6.40867	90.9167	1.22233
2019-08-31	03:00:00	0	0	303.033	337.817	5.54383	88.4	1.386
2019-08-31	04:01:00	0	0	284.6	332.35	5.21033	79.2817	1.47333
2019-08-31	05:00:00	0	0	269.933	325.4	3.4215	78.8583	1.75833
2019-08-31	06:00:00	0	0	266.1	322.433	2.94117	77.1283	1.568
2019-08-31	07:00:00	0	0	263.717	321.283	3.13267	76.68	1.69033
2019-08-31	08:00:00	32.1067	7.1215	262.15	322.3	3.21217	77.085	1.81217
2019-08-31	09:00:00	216.4	39.61	264.117	342.033	6.02333	74.3033	1.8785
2019-08-31	10:00:00	418.333	74.4967	268.783	367.4	10.18	55.2033	3.4485
2019-08-31	11:00:00	585.683	88.6833	272.683	390.683	11.6367	46.9167	3.13617
2019-08-31	12:00:00	692.517	100.933	276.633	408.283	12.7317	44.35	3.94883
2019-08-31	13:00:00	793.35	116.6	286.367	427.95	13.8567	37.9833	3.80433
2019-08-31	14:00:00	684.967	102.425	279.567	428.75	14.1517	32.2517	3.64367
2019-08-31	15:00:00	676.883	105.768	287.433	435.1	14.5167	31.585	3.17867
2019-08-31	16:00:00	337.1	54.445	295.55	409.25	14.2483	32.9683	2.93233
2019-08-31	17:00:00	132.433	22.0917	309.9	385.65	13.4533	34.6317	3.32917
2019-08-31	18:00:00	105.243	21.66	292.05	377.583	12.8483	36.8833	3.051
2019-08-31	19:00:00	10.39	2.69083	288.25	357.85	10.6217	43.6733	2.09583
2019-08-31	20:00:00	0	0	272.733	342.483	8.5955	48.0917	2.14417
2019-08-31	21:00:00	0	0	291.65	339.7	6.525	57.0567	2.3315
2019-08-31	22:00:00	0	0	309.833	349.383	7.83717	62.74	3.299
2019-08-31	23:00:00	0	0	310.85	346.067	6.82267	68.82	2.56717
2019-09-01	00:00:00	0	0	302.7	343.333	6.55867	67.1917	3.03467
2019-09-01	01:00:00	0	0	288.9	337.817	5.34183	72.67	2.04333
2019-09-01	02:00:00	0	0	302.25	338.917	5.49667	76.82	4.50183
2019-09-01	03:00:00	0	0	319.45	340.417	5.32883	78.5017	5.40383
2019-09-01	04:01:00	0	0	299.25	337.4	5.11817	77.0083	4.3005
2019-09-01	05:00:00	0	0	247.617	330.9	4.23767	78.1883	6.28783
2019-09-01	06:00:00	0	0	244.2	328.4	3.51367	84.3667	7.4295
2019-09-01	07:00:00	0	0	244.2	326.633	2.96283	87.25	7.88033
2019-09-01	08:00:00	34.4567	7.08633	242.717	325.583	2.697	88.45	7.60233
2019-09-01	09:00:00	221.933	40.85	245.567	334.483	3.59967	87.95	8.3965
2019-09-01	10:00:00	416.2	74.8217	258.183	349.217	5.10983	81.635	8.91833
2019-09-01	11:00:00	571.933	89.4	267.767	365.883	6.831	72.395	9.15
2019-09-01	12:00:00	613.567	92.7667	284.867	379.283	7.77067	63.4083	9.01833
2019-09-01	13:00:00	623.75	94.8483	295.05	384.217	7.90267	65.6667	8.59283
2019-09-01	14:00:00	719.85	111.778	284.217	393.033	8.59267	60.9367	8.43083
2019-09-01	15:00:00	587.917	94.85	285.483	389.783	8.09933	63.7833	7.99167
2019-09-01	16:00:00	560.767	97.7667	269.833	390.783	9.09333	57.9233	7.41233
2019-09-01	17:00:00	355.55	69.2467	262.85	379.117	9.21333	48.7983	6.51483
2019-09-01	18:00:00	156.743	39.3133	257	360.75	8.322	54.425	5.32717
2019-09-01	19:00:00	13.6983	4.79333	253.133	338.833	5.17483	67.8667	2.66667
2019-09-01	20:00:00	0	0	249.183	323.367	2.1925	80.1217	1.66483
2019-09-01	21:00:00	0	0	246.25	317.583	1.55583	83.4	1.2815
2019-09-01	22:00:00	0	0	243.917	313.2	0.744833	86.2	1.29617
2019-09-01	23:00:00	0	0	241.467	310.333	0.0491667	87.7333	1.3415
2019-09-02	00:00:00	0	0	240.15	308.65	0.0235	88.45	1.62817
2019-09-02	01:00:00	0	0	240.183	309.8	-0.357667	90.15	1.984
2019-09-02	02:00:00	0	0	239.5	308.183	-0.800333	91.95	1.95583
2019-09-02	03:00:00	0	0	262.067	312.117	-0.328833	91.4333	2.39817
2019-09-02	04:01:00	0	0	269.883	315.167	0.106167	90.3	2.32683
2019-09-02	05:00:00	0	0	251.55	310.95	-0.439833	91.7167	2.19467
2019-09-02	06:00:00	0	0	238.3	307.05	-0.814333	92.5167	2.32533
2019-09-02	07:00:00	0	0	236.35	304.617	-0.998167	92.4833	2.2865
2019-09-02	08:00:00	39.4083	9.005	257.667	310.8	0.00683333	89.6167	2.23233
2019-09-02	09:00:00	220.01	40.8367	266.95	331.817	3.591	76.2133	4.86267
2019-09-02	10:00:00	138.65	21.695	310.467	342.417	5.00367	64.2117	6.9215
2019-09-02	11:00:00	191.167	30.1867	309.867	350.4	5.81133	64.7417	6.79533
2019-09-02	12:00:00	176.185	25.385	319.9	342.917	3.677	84.855	8.013
2019-09-02	13:00:00	528.767	80.135	312.05	359.967	4.65017	85.7	7.31383
2019-09-02	14:00:00	629.7	99.4217	296.433	378	6.65917	66.7767	7.3845
2019-09-02	15:00:00	490.117	79.295	291.867	374.383	7.07167	56.245	8.69067
2019-09-02	16:00:00	474.55	83.0917	266.5	375.083	8.009	51.0383	9.33883
2019-09-02	17:00:00	343.317	67.2483	269	364.85	7.2015	57.6117	8.68117
2019-09-02	18:00:00	123.057	28.0738	256.433	347.233	5.89067	60.8333	9.57333
2019-09-02	19:00:00	12.4367	3.51067	258	333.15	3.57767	76.7967	8.87167
2019-09-02	20:00:00	0	0	242.117	321.8	1.55717	86.9667	6.73283
2019-09-02	21:00:00	0	0	262.183	321.25	1.347	88.1833	6.30083
2019-09-02	22:00:00	0	0	259.167	319.483	1.00283	91.05	5.4005
2019-09-02	23:00:00	0	0	270.85	320.067	1.11067	91.8	6.18467
2019-09-03	00:00:00	0	0	241.033	316.5	0.6825	92.65	6.70533
2019-09-03	01:00:00	0	0	238.433	314.883	0.395833	92.4833	6.3935
2019-09-03	02:00:00	0	0	237.117	314.65	0.278	93.3333	6.93167
2019-09-03	03:00:00	0	0	235.983	313.867	0.1295	93.8167	6.57683
2019-09-03	04:01:00	0	0	235.2	313.35	0.15	92.0333	6.21183
2019-09-03	05:00:00	0	0	232.8	312.833	-0.0233333	91.2833	6.21417
2019-09-03	06:00:00	0	0	230.9	311.45	-0.412833	91.6667	5.336
2019-09-03	07:00:00	0	0	230.3	310.15	-0.593333	91.95	5.0655
2019-09-03	08:00:00	43.0067	9.5855	228.183	310.883	-0.372333	89.6	4.54483
2019-09-03	09:00:00	235.3	42.97	230.9	320.75	1.03183	85.2333	3.923
2019-09-03	10:00:00	439.2	75.29	237.117	340.867	3.48833	74.6883	5.97033
2019-09-03	11:00:00	610.517	95.15	240.833	356.033	5.35567	59.3067	8.451
2019-09-03	12:00:00	728.117	110.417	244.117	372.783	7.02067	43.965	10.5283
2019-09-03	13:00:00	778.683	118.717	248.25	386.717	8.58667	37.2767	11.1267
2019-09-03	14:00:00	765.3	122.367	252.6	394.65	9.93167	33.565	11.2183
2019-09-03	15:00:00	692.383	113.767	256.3	395.483	10.3233	32.79	11.4783
2019-09-03	16:00:00	566.933	98.3167	258.267	392.533	11.0617	28.6667	10.7417
2019-09-03	17:00:00	392.8	74.49	258.817	381.7	11.1983	26.9433	10.9917
2019-09-03	18:00:00	189.45	42.6	257.75	366.567	10.3533	28.66	9.37167
2019-09-03	19:00:00	20.19	5.16667	254.883	349.183	7.81317	40.0617	7.76567
2019-09-03	20:00:00	0	0	252.3	337.733	4.99533	70.8267	7.47383
2019-09-03	21:00:00	0	0	247.85	330.8	3.82883	72.7917	7.58867
2019-09-03	22:00:00	0	0	243.567	326.6	2.92933	77.8183	7.23083
2019-09-03	23:00:00	0	0	238.75	322.367	2.12533	79.12	6.28533
2019-09-04	00:00:00	0	0	235.683	317.25	0.954	83.8667	5.66833
2019-09-04	01:00:00	0	0	239.2	314	0.109667	87.2333	4.875
2019-09-04	02:00:00	0	0	244.15	312.75	-0.147833	90.6833	3.85133
2019-09-04	03:00:00	0	0	235.217	312.75	0.125167	90.5167	5.19583
2019-09-04	04:01:00	0	0	238.333	314	0.388	91.1333	6.0455
2019-09-04	05:00:00	0	0	264.067	316.517	0.6285	91.9167	5.64683
2019-09-04	06:00:00	0	0	248.75	312.5	0.108167	91.1167	5.02433
2019-09-04	07:00:00	0	0	258.45	313.683	0.0035	90.3167	4.7885
2019-09-04	08:00:00	26.4033	6.85033	242.033	312.35	-0.434833	91.8667	4.9845
2019-09-04	09:00:00	196.683	41.6983	255.817	327.083	1.64533	88.5833	5.936
2019-09-04	10:00:00	361.7	67.5283	260.167	344.533	3.3925	83.1217	6.75017
2019-09-04	11:00:00	570.1	96.4667	259.267	366.25	5.57383	71.9583	7.6915
2019-09-04	12:00:00	613.65	99.0667	290.7	379.05	6.14817	66.2467	8.23183
2019-09-04	13:00:00	529.2	84.0667	301.633	383.1	7.11333	57.1817	7.10267
2019-09-04	14:00:00	499.133	79.4567	306.7	379.5	6.52883	62.31	7.67117
2019-09-04	15:00:00	415.567	66.4833	309.85	383.45	7.37767	55.655	6.14783
2019-09-04	16:00:00	312.933	51.925	319.183	372.683	7.20683	56.61	5.85917
2019-09-04	17:00:00	149.65	24.3467	315.667	362.6	7.21933	50.1767	5.7025
2019-09-04	18:00:00	55.885	9.20983	320.317	352.55	6.3145	58.2467	5.68667
2019-09-04	19:00:00	9.36333	1.67933	294.367	339.65	4.3875	70.6667	4.0275
2019-09-04	20:00:00	0	0	306.45	336.417	3.89583	75.43	2.97283
2019-09-04	21:00:00	0	0	300.033	332.2	2.94417	80.7533	2.34167
2019-09-04	22:00:00	0	0	310.467	332.917	3.012	82	2.05317
2019-09-04	23:00:00	0	0	304.783	329.683	2.44883	84	1.1025
2019-09-05	00:00:00	0	0	290.967	324.833	1.95033	86.7	1.00533
2019-09-05	01:00:00	0	0	287.283	324.033	1.912	87.15	1.38717
2019-09-05	02:00:00	0	0	250.367	310.867	0.695833	88.05	1.1115
2019-09-05	03:00:00	0	0	244.417	306.133	0.1835	89.5667	0.873167
2019-09-05	04:01:00	0	0	242.917	303.9	-0.124667	88.95	0.725
2019-09-05	05:00:00	0	0	233.783	299.767	-0.782167	87.9333	1.21167
2019-09-05	06:00:00	0	0	232.1	295.85	-1.42167	87	0.753167
2019-09-05	07:00:00	0	0	233.067	294.15	-1.864	87.1667	0.858
2019-09-05	08:00:00	40.3733	11.9937	235.083	298.75	-2.05817	86.1833	0.846333
2019-09-05	09:00:00	194.067	41.4567	239.267	322.333	0.483667	79.8883	1.28233
2019-09-05	10:00:00	410.033	79.8017	243.067	349.05	3.56267	68.1767	3.67567
2019-09-05	11:00:00	555.767	96.05	249.75	370.933	5.1265	58.4617	4.473
2019-09-05	12:00:00	638.667	103.617	259.233	389.417	6.31817	55.2217	3.9355
2019-09-05	13:00:00	592.067	95	277.133	396.067	7.208	53.7667	3.79367
2019-09-05	14:00:00	548.45	88.95	290.267	394.783	7.4905	51.6267	4.221
2019-09-05	15:00:00	511.933	83.7183	287.3	395.8	8.07533	50.57	4.1945
2019-09-05	16:00:00	443.917	75.2033	288.2	388.083	8.59333	49.1717	4.834
2019-09-05	17:00:00	315.417	55.84	276.4	378.2	8.48	48.825	4.67367
2019-09-05	18:00:00	94.7	16.9767	287.117	358.567	7.75317	51.7233	4.97233
2019-09-05	19:00:00	9.91167	2.19433	293.133	347.05	6.58417	57.965	4.06367
2019-09-05	20:00:00	0	0	287.6	340.267	5.31017	66.3833	4.66867
2019-09-05	21:00:00	0	0	258.667	329.533	3.27967	76.4617	3.75533
2019-09-05	22:00:00	0	0	263.083	324.967	2.02783	82.7417	4.16867
2019-09-05	23:00:00	0	0	289.7	324.9	1.44483	86.55	4.23133
2019-09-06	00:00:00	0	0	306.35	327.517	1.63683	87.0167	3.75283
2019-09-06	01:00:00	0	0	309.417	327.633	1.635	87.95	3.13667
2019-09-06	02:00:00	0	0	320.617	329.9	2.00117	87.4167	3.107
2019-09-06	03:00:00	0	0	324.05	331.067	2.2335	87.4	3.31167
2019-09-06	04:01:00	0	0	325.683	331.633	2.375	88.5667	3.30233
2019-09-06	05:00:00	0	0	326.35	332.667	2.717	89.75	2.76783
2019-09-06	06:00:00	0	0	329.367	334.717	3.1435	91.2	2.823
2019-09-06	07:00:00	0	0	332.1	336.467	3.50533	92.8	2.93983
2019-09-06	08:00:00	9.30983	1.6325	334.317	338.267	3.78167	93.7	3.179
2019-09-06	09:00:00	39.3317	6.18367	336.233	343.233	4.5195	94.35	3.56017
2019-09-06	10:00:00	67.2517	10.0133	340.067	349.567	5.56217	94.1167	4.18567
2019-09-06	11:00:00	98.5417	14.7067	343.133	355.1	6.45067	92.3167	4.1955
2019-09-06	12:00:00	171.267	25.74	344.183	366.467	7.96433	86.9333	4.13883
2019-09-06	13:00:00	253.267	39.1417	342.933	377.117	9.25167	81.61	4.56983
2019-09-06	14:00:00	214.067	32.8983	347.8	380.117	10.305	76.7867	4.601
2019-09-06	15:00:00	202.383	31.1867	350.083	383.217	11.2533	73.235	5.0005
2019-09-06	16:00:00	171.883	26.8683	347.867	382.617	11.6867	70.7767	5.5765
2019-09-06	17:00:00	173.683	27.9367	335.95	382.167	11.8867	69.6283	6.488
2019-09-06	18:00:00	82.17	13.5083	324.917	373.217	11.2317	72.3633	6.7055
2019-09-06	19:00:00	0	0	334.3	364.933	10.1867	74.805	5.79317
2019-09-06	20:00:00	0	0	332.133	360.067	9.33333	76.6017	4.95867
2019-09-06	21:00:00	0	0	321.867	354.733	8.29983	81.8517	4.21583
2019-09-06	22:00:00	0	0	295	346.8	6.96733	87.45	3.12067
2019-09-06	23:00:00	0	0	275.583	338.7	5.729	93.0667	3.04217
2019-09-07	00:00:00	0	0	302.567	341.1	5.6665	95.5	3.08917
2019-09-07	01:00:00	0	0	342.15	347.95	6.404	97.25	3.42183
2019-09-07	02:00:00	0	0	351.067	352.333	7.23833	98.1667	3.84133
2019-09-07	03:00:00	0	0	354.05	354.75	7.6235	98.95	3.10033
2019-09-07	04:01:00	0	0	354.833	355.2	7.70733	99.35	2.20133
2019-09-07	05:00:00	0	0	355.95	355.917	7.93883	99.6167	2.289
2019-09-07	06:00:00	0	0	358	357.983	8.36	99.7833	3.48967
2019-09-07	07:00:00	0	0	359.467	359.467	8.64167	99.95	3.7015
2019-09-07	08:00:00	0	0	360.967	360.967	8.91833	100	4.14017
2019-09-07	09:00:00	38.475	4.70417	362.133	363.633	9.29	100	4.18817
2019-09-07	10:00:00	103.167	12.8967	366.233	371.05	10.065	100	4.504
2019-09-07	11:00:00	121.4	14.5217	367.25	373.717	10.3	99.9333	4.88767
2019-09-07	12:00:00	186.933	22.9883	367.9	377	10.6417	98.9	6.04033
2019-09-07	13:00:00	268.367	34.0083	369.583	383.35	11.4183	97.5833	5.65667
2019-09-07	14:00:00	199.8	25.775	370.517	383.933	11.8733	93.8333	4.83167
2019-09-07	15:00:00	220.233	28.2767	370.767	385.467	11.9633	92.0667	5.289
2019-09-07	16:00:00	198.7	26.2333	369.783	384.15	11.9917	91.7667	5.121
2019-09-07	17:00:00	137.285	18.1537	368.017	380.867	11.2983	93.9833	4.86717
2019-09-07	18:00:00	64.745	8.4725	366.2	375.583	10.9467	94.1833	4.37767
2019-09-07	19:00:00	0	0	363.2	368.683	10.0117	97.0167	4.2305
2019-09-07	20:00:00	0	0	355.517	363.917	9.16	98.7167	4.33017
2019-09-07	21:00:00	0	0	346.15	359.833	8.60667	98.7167	3.832
2019-09-07	22:00:00	0	0	350.35	358.567	8.25333	99.5833	3.12783
2019-09-07	23:00:00	0	0	353.25	358.933	8.36667	99.8333	3.15683
2019-09-08	00:00:00	0	0	355.317	358.017	8.05433	100	3.72567
2019-09-08	01:00:00	0	0	354.9	356.8	7.79967	100	3.06533
2019-09-08	02:00:00	0	0	356.017	357.617	8.054	100	2.7825
2019-09-08	03:00:00	0	0	356.233	357.633	8.05	100	2.49833
2019-09-08	04:01:00	0	0	356.033	357.85	8.09	100	2.411
2019-09-08	05:00:00	0	0	354.517	357.183	7.93517	100	1.9845
2019-09-08	06:00:00	0	0	353.817	356.267	7.774	100	2.7565
2019-09-08	07:00:00	0	0	347.917	355.067	7.662	100	2.18
2019-09-08	08:00:00	15.93	2.22933	355.383	357.733	7.91567	100	0.973833
2019-09-08	09:00:00	112.128	16.3233	356.3	363.95	8.17167	100	2.99267
2019-09-08	10:00:00	258.317	37.19	359.633	373.75	8.88333	100	4.15467
2019-09-08	11:00:00	365.85	51.3017	364.2	386.333	9.96	99.4833	3.30767
2019-09-08	12:00:00	460.467	65.35	364.55	402.483	11.7617	91.4167	1.81983
2019-09-08	13:00:00	436.167	62.6483	367.4	409.9	13.3667	85.95	1.806
2019-09-08	14:00:00	421.867	61.5983	373.45	412.517	14.0083	83.1833	2.20983
2019-09-08	15:00:00	383.017	57.2233	375.6	416.467	14.7667	80.56	1.61183
2019-09-08	16:00:00	390.033	61.155	350.467	414.333	15.31	77.505	2.16783
2019-09-08	17:00:00	375.783	63.1583	352.067	415.317	16.04	75.2183	2.36033
2019-09-08	18:00:00	132.923	23.72	330.833	395.25	14.7983	80.545	2.52933
2019-09-08	19:00:00	16.9923	3.92483	310.233	377.1	12.725	88.25	1.9745
2019-09-08	20:00:00	0	0	298.733	363	10.8167	94.0833	1.1515
2019-09-08	21:00:00	0	0	300.283	358.083	9.91333	95.3667	1.42967
2019-09-08	22:00:00	0	0	301.917	352.583	8.59833	98.3167	1.421
2019-09-08	23:00:00	0	0	343.583	357.317	8.40767	99.35	2.00467
2019-09-09	00:00:00	0	0	358.783	364.417	9.55667	99.8667	1.9315
2019-09-09	01:00:00	0	0	361.283	364.767	9.685	100	2.03733
2019-09-09	02:00:00	0	0	363.833	365.083	9.50667	100	2.01983
2019-09-09	03:00:00	0	0	362.5	364.1	9.36	100	2.771
2019-09-09	04:01:00	0	0	363.9	365	9.56833	100	3.37483
2019-09-09	05:00:00	0	0	360.4	362.183	8.73167	100	3.6495
2019-09-09	06:00:00	0	0	351.517	357.417	7.87683	100	3.87583
2019-09-09	07:00:00	0	0	355.917	357.917	8.088	100	3.7985
2019-09-09	08:00:00	0	0	357.117	359.333	8.35167	100	4.1335
2019-09-09	09:00:00	40.5033	6.2975	355.9	361.183	8.42	100	4.24033
2019-09-09	10:00:00	76.9017	12.0367	352.283	363.933	8.74167	100	5.23617
2019-09-09	11:00:00	109.1	16.775	359.867	368.917	9.52333	100	6.72517
2019-09-09	12:00:00	154.767	23.1133	360.85	374.617	10.5783	96.8833	7.01067
2019-09-09	13:00:00	144	20.6333	365.65	377.25	11.2483	93.4667	6.76483
2019-09-09	14:00:00	111.435	15.5967	367.467	377.517	11.5467	92.0667	6.25033
2019-09-09	15:00:00	82.565	10.2918	368.117	374.767	10.86	98.4	5.74283
2019-09-09	16:00:00	97.6317	12.3217	364.867	374.75	10.8517	97.35	6.23767
2019-09-09	17:00:00	104.66	13.6603	365.15	374.533	10.6933	97.0833	6.83067
2019-09-09	18:00:00	29.0517	3.6565	363.267	369.133	10.0383	97.9833	6.7785
2019-09-09	19:00:00	0	0	359.55	366.083	9.71167	97.9333	6.33817
2019-09-09	20:00:00	0	0	358.95	363.633	9.195	99.0833	6.20583
2019-09-09	21:00:00	0	0	356.267	361.667	8.82333	99.5833	6.0755
2019-09-09	22:00:00	0	0	353.2	360.083	8.51333	100	5.74317
2019-09-09	23:00:00	0	0	349.25	358.8	8.25833	99.9833	5.2605
2019-09-10	00:00:00	0	0	341.267	356.85	8.01283	99.6667	5.26
2019-09-10	01:00:00	0	0	337.45	354.7	7.598	98.7667	5.4675
2019-09-10	02:00:00	0	0	317.333	350.983	7.10383	98.5	3.062
2019-09-10	03:00:00	0	0	308.917	345.567	6.24733	98.3167	1.9045
2019-09-10	04:01:00	0	0	321.067	347.533	6.58733	96.3	4.02283
2019-09-10	05:00:00	0	0	279.95	340.817	5.65667	96.8	2.944
2019-09-10	06:00:00	0	0	302.8	341.5	5.56783	97.4833	4.67817
2019-09-10	07:00:00	0	0	286.817	340.783	5.34367	97.3	4.89017
2019-09-10	08:00:00	46.355	11.634	301.75	342.383	5.4765	98.25	3.94183
2019-09-10	09:00:00	114.667	17.3467	306.533	352.5	7.063	95.5667	3.97017
2019-09-10	10:00:00	244.367	36.1867	306.883	362.983	8.1455	92.8167	4.32717
2019-09-10	11:00:00	449.2	69.1867	292.833	377.767	9.74167	85.9	4.24033
2019-09-10	12:00:00	300.683	45.8233	335.417	379.133	10.6467	78.5583	3.12733
2019-09-10	13:00:00	755.7	110	304.317	415.967	12.5517	66.2717	2.19333
2019-09-10	14:00:00	659	97.7883	302.9	418.6	13.9033	54.66	3.12283
2019-09-10	15:00:00	642.017	100.96	307.85	416.9	14.365	53.1017	4.12767
2019-09-10	16:00:00	441.983	71.815	309.133	407.017	14.0133	52.1333	3.46483
2019-09-10	17:00:00	301.683	52.695	304.6	396.217	13.7467	53.54	3.38583
2019-09-10	18:00:00	121.243	24.9883	290.7	375.7	12.065	67.37	4.58583
2019-09-10	19:00:00	29.5032	7.5845	281.517	360.7	9.665	77.9483	3.06517
2019-09-10	20:00:00	0	0	275.55	344.967	7.285	86.4167	1.6555
2019-09-10	21:00:00	0	0	271.45	338.317	5.89567	89.4667	1.60133
2019-09-10	22:00:00	0	0	268.8	335.983	5.40933	91.9333	1.679
2019-09-10	23:00:00	0	0	265.967	332.667	4.02867	94.9167	1.8465
2019-09-11	00:00:00	0	0	267.3	327.7	3.13783	97.8833	1.50467
2019-09-11	01:00:00	0	0	305.917	330.767	2.993	99	1.31467
2019-09-11	02:00:00	0	0	332.083	337.067	3.92267	99.4833	0.861667
2019-09-11	03:00:00	0	0	335	338.35	3.79833	99.8333	1.5765
2019-09-11	04:01:00	0	0	332.583	336.45	3.22733	100	2.04717
2019-09-11	05:00:00	0	0	331.55	335.333	2.90533	100	2.65333
2019-09-11	06:00:00	0	0	330.35	334.4	2.8065	100	2.71117
2019-09-11	07:00:00	0	0	331.467	335.533	2.9595	100	1.86083
2019-09-11	08:00:00	20.6608	3.5135	331.083	337.117	2.85367	100	1.10417
2019-09-11	09:00:00	80.2833	13.2167	333.2	343.433	3.20217	100	1.05767
2019-09-11	10:00:00	242.583	40.81	336	359.35	4.201	100	1.12217
2019-09-11	11:00:00	282.8	47.23	338.583	363.6	5.2895	99.6167	3.4255
2019-09-11	12:00:00	301.883	49.6083	334.117	366.983	5.90083	96.3833	3.52517
2019-09-11	13:00:00	611.817	100.955	303.367	389.167	7.89583	88.3167	3.56283
2019-09-11	14:00:00	642.55	103.125	294.4	404.033	10.0267	78.5917	3.174
2019-09-11	15:00:00	543.45	87.6133	298.783	405.517	11.825	67.8983	2.9325
2019-09-11	16:00:00	401.733	66.545	317.767	399.117	12.515	63.71	3.94467
2019-09-11	17:00:00	257.567	45.7267	324.6	388.383	12.5067	63.73	3.722
2019-09-11	18:00:00	119.407	21.4807	336.467	379.483	11.1667	71.6917	3.7765
2019-09-11	19:00:00	22.8655	4.54467	303.567	359.967	8.40083	83.25	4.633
2019-09-11	20:00:00	0	0	290.733	349.433	6.98217	87.4167	4.20633
2019-09-11	21:00:00	0	0	335.883	351.7	6.83583	87.0833	4.28083
2019-09-11	22:00:00	0	0	339.583	347.95	5.6435	94.3667	4.492
2019-09-11	23:00:00	0	0	334.633	345.9	5.48833	95.1	2.7875
2019-09-12	00:00:00	0	0	302.35	338.8	4.601	95	1.71283
2019-09-12	01:00:00	0	0	263.6	324.2	2.7925	97.7167	1.32917
2019-09-12	02:00:00	0	0	259.967	318.333	1.104	98.4667	1.1035
2019-09-12	03:00:00	0	0	252.667	314.7	0.248167	95	1.78533
2019-09-12	04:01:00	0	0	249.017	313.65	0.217167	91.2667	1.962
2019-09-12	05:00:00	0	0	245.517	308.517	-1.48083	93.8833	1.425
2019-09-12	06:00:00	0	0	244.633	307.933	-1.523	95.3	2.39017
2019-09-12	07:00:00	0	0	247.233	312.167	0.214333	92.2167	3.2405
2019-09-12	08:00:00	67.6733	20.7	247.867	319.867	1.8775	90.5333	3.55183
2019-09-12	09:00:00	256.3	58.4917	252.983	340.5	4.95217	85.3833	4.826
2019-09-12	10:00:00	452.583	87.5733	262.617	362.45	7.97633	76.905	5.75967
2019-09-12	11:00:00	618.617	107.167	273.083	386.433	10.9583	66.8	5.98133
2019-09-12	12:00:00	732.667	119.317	282.033	408.933	12.94	59.6933	5.427
2019-09-12	13:00:00	785.683	124.467	290.333	427.717	14.995	49.545	4.57133
2019-09-12	14:00:00	780.933	124	296.85	439.95	16.8383	40.05	4.3485
2019-09-12	15:00:00	717.467	117.733	299.05	439.167	17.7483	35.05	5.04283
2019-09-12	16:00:00	591.583	102.833	300.167	429.85	17.9583	34.4133	5.895
2019-09-12	17:00:00	418.017	80.01	300.65	414.983	17.42	38.3917	6.461
2019-09-12	18:00:00	210.833	47.625	298.083	396.467	16.2183	42.5033	5.98633
2019-09-12	19:00:00	32.2217	8.24367	290.633	376.283	12.9867	53.195	6.22617
2019-09-12	20:00:00	0	0	279.5	358.817	9.37167	68.3283	4.725
2019-09-12	21:00:00	0	0	273.817	351.5	7.85767	80.8467	5.136
2019-09-12	22:00:00	0	0	279.383	350.35	7.39783	87.6667	6.592
2019-09-12	23:00:00	0	0	296.767	349.267	7.04317	88.1667	6.3165
2019-09-13	00:00:00	0	0	334.483	351.017	6.636	88.3833	5.9195
2019-09-13	01:00:00	0	0	335.233	348.617	6.10967	89.6667	5.9185
2019-09-13	02:00:00	0	0	336	347.5	5.9595	90.2833	5.9595
2019-09-13	03:00:00	0	0	336.917	346.8	5.81517	89.9667	5.72633
2019-09-13	04:01:00	0	0	336.383	345.517	5.4545	90.5667	5.01517
2019-09-13	05:00:00	0	0	336.317	344.233	5.1085	91.15	4.36417
2019-09-13	06:00:00	0	0	332.617	342.9	4.87883	89.5833	3.75167
2019-09-13	07:00:00	0	0	331.683	342.467	4.83217	89.3833	3.11883
2019-09-13	08:00:00	21.8517	3.72717	334.233	344.517	4.967	90.15	2.6295
2019-09-13	09:00:00	95.4367	15.9933	335.1	350.4	5.211	89.7667	2.75583
2019-09-13	10:00:00	264.783	46.025	331.3	363.317	5.69883	86.9333	2.62733
2019-09-13	11:00:00	585.267	100.978	288.267	389.8	7.65217	79.1317	2.614
2019-09-13	12:00:00	725.567	117.8	276.1	408.85	9.21833	75.1167	2.9745
2019-09-13	13:00:00	783.4	124.633	282.517	421.217	10.9983	71.0667	3.6965
2019-09-13	14:00:00	778.167	124.717	289.117	428.667	12.9617	63.435	4.09283
2019-09-13	15:00:00	714.217	117.217	292.2	427.9	13.5983	61.07	4.43833
2019-09-13	16:00:00	589.983	102.383	294.1	421.567	14.5133	58.9417	4.62067
2019-09-13	17:00:00	416.7	79.5883	294.183	408.05	14.6533	59.0767	4.87833
2019-09-13	18:00:00	212.467	47.605	293.133	391	14.1233	61.5683	4.89583
2019-09-13	19:00:00	35.145	9.37367	288.717	372.917	12.0883	71.21	3.6525
2019-09-13	20:00:00	0	0	284.417	359.3	9.82833	80.85	2.7615
2019-09-13	21:00:00	0	0	280.967	352.983	8.45433	85.5333	2.96983
2019-09-13	22:00:00	0	0	276.217	350.933	7.775	91.9667	4.6105
2019-09-13	23:00:00	0	0	271.95	345.567	6.24233	96.3333	4.23367
2019-09-14	00:00:00	0	0	325.517	346.05	5.65183	98.5333	4.383
2019-09-14	01:00:00	0	0	340.817	345.617	5.22117	99.5167	5.46683
2019-09-14	02:00:00	0	0	341.983	345.567	5.25267	99.8833	4.70217
2019-09-14	03:00:00	0	0	342.15	345.217	5.26083	100	4.42917
2019-09-14	04:01:00	0	0	342.75	345.533	5.40117	100	4.25217
2019-09-14	05:00:00	0	0	344.55	346.917	5.7695	100	4.1335
2019-09-14	06:00:00	0	0	346.017	348.017	6.1045	100	4.729
2019-09-14	07:00:00	0	0	347.083	348.933	6.29767	100	5.234
2019-09-14	08:00:00	12.0813	2.09467	348.733	350.55	6.62433	100	5.20933
2019-09-14	09:00:00	82.515	13.8483	352.583	356.4	7.25317	100	6.5835
2019-09-14	10:00:00	148.8	25.3717	354.817	362.583	7.79967	100	6.12267
2019-09-14	11:00:00	370	65.9567	351.817	377.767	9.94167	92.5833	6.12867
2019-09-14	12:00:00	743.133	128.383	312.883	407.833	13.75	70.275	7.15433
2019-09-14	13:00:00	808.883	138.983	295.517	424.517	16.3217	51.2583	8.87167
2019-09-14	14:00:00	802.867	137.8	300.517	433.983	17.38	47.2333	8.2415
2019-09-14	15:00:00	736.367	128.7	302.067	435.917	18.1583	42.475	7.887
2019-09-14	16:00:00	590.683	108	303.817	430.783	18.5217	40.9	7.36683
2019-09-14	17:00:00	424.9	83.9083	303.4	420.533	18.4183	41.275	7.3735
2019-09-14	18:00:00	180.033	39.1	305.117	403.2	17.4133	42.6183	6.30667
2019-09-14	19:00:00	33.34	8.08933	303.617	384.033	14.7617	50.96	4.047
2019-09-14	20:00:00	0	0	295.3	365	11.4133	57.9117	2.886
2019-09-14	21:00:00	0	0	295.35	364.3	10.6783	74.5533	4.90533
2019-09-14	22:00:00	0	0	287.583	359.983	9.51667	88.9333	4.83917
2019-09-14	23:00:00	0	0	284.883	353.783	8.27567	94.55	3.34133
2019-09-15	00:00:00	0	0	284.567	350.067	7.40633	97.4167	2.89983
2019-09-15	01:00:00	0	0	295.283	346.983	6.69	98.95	1.978
2019-09-15	02:00:00	0	0	317.733	347.683	7.12217	99.2833	2.01267
2019-09-15	03:00:00	0	0	334.867	353.217	7.89183	99	2.66483
2019-09-15	04:01:00	0	0	360.133	362.417	9.27167	99.6	3.33083
2019-09-15	05:00:00	0	0	363.35	364.533	9.63667	99.95	3.0265
2019-09-15	06:00:00	0	0	351.167	365.317	9.83667	100	3.559
2019-09-15	07:00:00	0	0	335.883	357.85	8.455	100	2.26133
2019-09-15	08:00:00	52.325	12.4802	337.35	359.267	8.855	100	2.0115
2019-09-15	09:00:00	193.75	44.395	326.85	371.933	10.7167	97.0667	2.41733
2019-09-15	10:00:00	295.8	61.78	329.95	391.867	13.3633	87.8167	3.33933
2019-09-15	11:00:00	312.117	56.8417	347.35	395.233	13.4267	80.8233	4.98
2019-09-15	12:00:00	204.6	34.98	360	395.933	15.0533	65.39	5.34883
2019-09-15	13:00:00	287.783	48.1383	355.967	403.767	15.71	58.7417	4.73033
2019-09-15	14:00:00	72.2183	11.9792	373.817	393.4	15.1883	61.6933	3.63617
2019-09-15	15:00:00	17.65	5.32733	370.733	378.1	12.3333	83.99	3.49717
2019-09-15	16:00:00	35.5467	6.98333	360.4	369.95	10.3983	90.3833	5.48267
2019-09-15	17:00:00	25.5417	5.70483	359.017	367.733	10.1017	90.8	4.76583
2019-09-15	18:00:00	8.50267	3.4455	355.917	364.783	9.69833	91.0333	4.51283
2019-09-15	19:00:00	0	0	357.017	362.367	9.265	92.2667	2.9515
2019-09-15	20:00:00	0	0	356.117	360.933	8.89167	94.5167	1.62033
2019-09-15	21:00:00	0	0	350.083	358.167	8.43833	97.2667	1.282
2019-09-15	22:00:00	0	0	347.067	355.783	8.04133	97.2833	1.1585
2019-09-15	23:00:00	0	0	340.483	352.3	7.96217	94.2833	1.15367
2019-09-16	00:00:00	0	0	327.75	349.233	7.91067	85.6	3.33383
2019-09-16	01:00:00	0	0	320.083	348.033	7.1875	92.0667	4.14083
2019-09-16	02:00:00	0	0	310.95	342.717	6.46917	88.0833	2.68933
2019-09-16	03:00:00	0	0	309.15	338.733	5.64683	82.4667	2.75567
2019-09-16	04:01:00	0	0	299.317	333.7	4.667	82.2083	1.724
2019-09-16	05:00:00	0	0	280.767	330.633	4.72617	74.5483	1.66783
2019-09-16	06:00:00	0	0	301.283	332.95	4.0745	81.5	2.01667
2019-09-16	07:00:00	0	0	313.117	336.917	5.13517	78.7133	2.4035
2019-09-16	08:00:00	46.145	8.95417	293.317	339.5	5.69683	76.81	2.74833
2019-09-16	09:00:00	239.867	52.1433	262.617	353.433	8.42467	66.8167	3.67817
2019-09-16	10:00:00	474.3	88.515	262.783	367.85	9.91167	61.0733	5.41133
2019-09-16	11:00:00	654.7	110.283	266.167	378.967	10.45	58.62	6.858
2019-09-16	12:00:00	774.967	123.367	268.633	390.033	11.44	55.6233	6.84233
2019-09-16	13:00:00	836	130.733	270.933	400.55	12.63	46.455	6.47183
2019-09-16	14:00:00	833.167	132.267	270.017	405.3	13.2533	39.7	6.29183
2019-09-16	15:00:00	759.467	125.15	272.633	407.967	13.4967	38.9067	5.386
2019-09-16	16:00:00	630	111.017	273.567	404.883	13.96	36.1217	4.9675
2019-09-16	17:00:00	451.183	88.505	272.65	394.25	13.995	36.7567	5.1545
2019-09-16	18:00:00	240.35	56.205	269.7	378.933	13.4383	35.4167	5.08183
2019-09-16	19:00:00	43.935	12.1485	266.317	355.85	10.9067	43.1517	2.754
2019-09-16	20:00:00	0	0	261.85	337.617	8.41033	50.53	2.24183
2019-09-16	21:00:00	0	0	258.35	331.767	5.84517	60.1317	2.4835
2019-09-16	22:00:00	0	0	256.717	332.317	5.80983	61.3783	2.84067
2019-09-16	23:00:00	0	0	259.15	335.733	6.04033	62.39	3.379
2019-09-16	00:00:00	0	0	260.633	334.767	5.79617	62.425	3.34633
2019-09-17	01:00:00	0	0	261.4	333.65	5.47	62.1217	3.54433
2019-09-17	02:00:00	0	0	262.733	334.05	5.712	58.3533	3.72017
2019-09-17	03:00:00	0	0	262	328.883	4.59817	62.445	3.1555
2019-09-17	04:01:00	0	0	264.25	333.4	5.79667	55.5817	4.152
2019-09-17	05:00:00	0	0	263.9	328.85	4.62483	59.6067	3.32567
2019-09-17	06:00:00	0	0	264.6	328	4.748	57.1367	3.2725
2019-09-17	07:00:00	0	0	263.783	326.1	4.0895	59.7717	3.3545
2019-09-17	08:00:00	82.14	25.5585	263.8	331.5	4.7085	60.4883	3.08467
2019-09-17	09:00:00	280.6	66.2967	271.083	359.5	10.2107	41.5967	4.1585
2019-09-17	10:00:00	483.65	94.7833	280.717	385.433	13.77	34.7283	4.832
2019-09-17	11:00:00	651.317	115.2	292.6	409.717	17.3317	27.9633	5.9315
2019-09-17	12:00:00	766.133	128.083	298.1	421.35	17.6267	32.8917	7.50367
2019-09-17	13:00:00	820.5	135.967	300.35	430.983	18.2717	35.785	7.2475
2019-09-17	14:00:00	813.267	135.767	305.75	439.6	19.5733	33.755	6.97517
2019-09-17	15:00:00	745.883	126.767	307.75	441.017	19.9067	32.0517	7.05217
2019-09-17	16:00:00	618.333	111.883	306.117	431.667	19.3933	30.95	7.79733
2019-09-17	17:00:00	438.367	86.8383	307.467	420.65	19.0833	29.665	7.91917
2019-09-17	18:00:00	181.35	38.28	307.767	400.633	17.355	33.5583	6.76933
2019-09-17	19:00:00	39.5585	9.71367	296.333	382.117	14.63	41.5467	5.38867
2019-09-17	20:00:00	0	0	293.733	363.017	10.9033	54.9433	3.14217
2019-09-17	21:00:00	0	0	281.967	349.417	8.464	65.4917	2.53317
2019-09-17	22:00:00	0	0	299.75	350.4	7.96517	70.4083	2.80317
2019-09-17	23:00:00	0	0	285.767	342.383	6.57867	76.1283	2.36833
2019-09-18	00:00:00	0	0	266.167	339.5	6.24233	78.3383	2.87667
2019-09-18	01:00:00	0	0	262.417	341.083	6.48283	76.9783	4.8365
2019-09-18	02:00:00	0	0	259.3	343.167	6.764	77.21	7.4115
2019-09-18	03:00:00	0	0	257.65	342.017	6.19833	82.1067	8.06
2019-09-18	04:01:00	0	0	254.433	337.6	5.34017	88.75	5.63633
2019-09-18	05:00:00	0	0	251.967	330.133	4.103	92.3333	2.26517
2019-09-18	06:00:00	0	0	248.967	328.117	3.25917	92.7667	3.44617
2019-09-18	07:00:00	0	0	247.45	323.733	2.38333	94.2833	2.38983
2019-09-18	08:00:00	105.027	26.4	248.133	327.817	2.89533	94.6	2.6285
2019-09-18	09:00:00	295.033	69.0067	253.633	351.717	6.43383	85.48	3.33
2019-09-18	10:00:00	477.283	95.8833	262.167	375.8	8.55833	73.535	2.5685
2019-09-18	11:00:00	641.367	116.3	270.267	396.6	10.4667	65.6033	3.069
2019-09-18	12:00:00	787	134.433	272.717	411.867	12.3833	56.41	4.8155
2019-09-18	13:00:00	838.167	140.25	281	426.067	13.9867	51	4.6085
2019-09-18	14:00:00	830	141.133	286.067	431.383	15.4767	42.6967	5.419
2019-09-18	15:00:00	753.583	131.867	291.067	431.3	16.855	38.225	5.83633
2019-09-18	16:00:00	628.517	117.167	293.55	424.617	17.6667	34.5317	7.421
2019-09-18	17:00:00	454.5	92.6467	295.833	416.15	18.1	31.3717	7.51683
2019-09-18	18:00:00	242.983	56.805	297.9	402.783	17.7667	31.2617	7.393
2019-09-18	19:00:00	55.8673	14.5923	294.5	385.9	15.605	37.12	4.86483
2019-09-18	20:00:00	0	0	285.067	373.667	13.5933	43.5117	4.3385
2019-09-18	21:00:00	0	0	282.733	371.367	13.0983	45.5383	5.84333
2019-09-18	22:00:00	0	0	282.733	366.317	11.99	48.7067	5.02067
2019-09-18	23:00:00	0	0	283.75	361.5	11.0017	52.8133	3.95417
2019-09-19	00:00:00	0	0	286.567	358.867	10.1633	59.6867	4.089
2019-09-19	01:00:00	0	0	288.417	358.867	10.3283	65.0883	4.26733
2019-09-19	02:00:00	0	0	292.85	363.583	10.8883	69.35	5.63783
2019-09-19	03:00:00	0	0	344.833	370.783	11.99	68.6483	6.95267
2019-09-19	04:01:00	0	0	340.683	372.467	12.1283	63.8283	7.32717
2019-09-19	05:00:00	0	0	338.083	365.267	10.455	64.6317	6.1725
2019-09-19	06:00:00	0	0	334.4	361.017	9.69333	65.645	3.5795
2019-09-19	07:00:00	0	0	335.467	359.633	9.69	62.9567	4.17
2019-09-19	08:00:00	42.6917	8.64117	322.633	361.383	9.68833	60.1683	5.66167
2019-09-19	09:00:00	174.6	33.9567	314.617	364.183	9.32167	48.4217	8.77133
2019-09-19	10:00:00	276.483	51.9417	304.183	367.85	9.385	44.28	9.25
2019-09-19	11:00:00	413.7	76.94	304.833	374.333	9.60667	42.1017	9.74833
2019-09-19	12:00:00	672.167	120.967	287.417	389.45	10.5183	38.4217	9.67667
2019-09-19	13:00:00	845.833	145.817	270.8	403.283	11.6667	34.155	10.0717
2019-09-19	14:00:00	848.5	146.917	265.783	408.567	12.3567	30.8633	10.215
2019-09-19	15:00:00	779.4	140.067	265.717	407.017	12.4183	28.365	9.79667
2019-09-19	16:00:00	646.833	123.083	261.233	400.167	12.4017	26.3117	9.155
2019-09-19	17:00:00	465.333	97.3833	259.033	387.617	12.15	25.4167	8.825
2019-09-19	18:00:00	250.783	60.9917	257.5	373.317	11.38	27.7667	7.517
2019-09-19	19:00:00	49.7795	13.6793	254.733	351.917	8.423	36.61	3.949
2019-09-19	20:00:00	0	0	249.95	327.717	4.06417	51.4317	2.03333
2019-09-19	21:00:00	0	0	249.417	319.917	3.80517	51.2983	1.6875
2019-09-19	22:00:00	0	0	247.917	320.533	2.83333	57.34	1.98683
2019-09-19	23:00:00	0	0	245.933	318.583	2.1725	60.2167	2.46533
2019-09-20	00:00:00	0	0	244.417	315.75	1.26433	63.2767	2.7245
2019-09-20	01:00:00	0	0	244.117	312.4	0.635667	65.2033	2.7645
2019-09-20	02:00:00	0	0	244.267	313.017	1.153	62.275	2.40067
2019-09-20	03:00:00	0	0	244.917	309.7	1.44983	59.2383	1.8355
2019-09-20	04:01:00	0	0	247.117	318.317	2.3965	54.8617	3.80467
2019-09-20	05:00:00	0	0	247.783	324.683	3.67483	49.9617	4.29817
2019-09-20	06:00:00	0	0	248.567	327.167	4.1365	49.385	4.53567
2019-09-20	07:00:00	0	0	248.267	326.767	3.73933	53.5667	4.74033
2019-09-20	08:00:00	94.7467	30.6533	249.567	336.233	5.87167	49.5383	5.2975
2019-09-20	09:00:00	300	72.09	254.883	357.667	8.517	43.13	6.7725
2019-09-20	10:00:00	508.633	102.183	260.217	379.283	10.7183	40.3117	6.743
2019-09-20	11:00:00	678.383	122.433	267.517	403.317	12.7733	38.9233	5.255
2019-09-20	12:00:00	797.367	136.4	272.967	419.55	14.3267	32.66	6.01617
2019-09-20	13:00:00	855.667	145.267	276.683	426.433	15.235	27.6583	7.82667
2019-09-20	14:00:00	844.167	146.017	280.483	429.917	16.1383	27.1567	8.27217
2019-09-20	15:00:00	771.267	138.533	283.1	427.85	16.5817	27.43	8.26233
2019-09-20	16:00:00	641.7	122.217	282.983	420.233	16.5917	24.7333	8.24367
2019-09-20	17:00:00	462.883	96.8667	281.017	408.5	16.4983	24.3767	7.64883
2019-09-20	18:00:00	248.2	60.2333	279.617	392.65	15.6667	25.84	7.19117
2019-09-20	19:00:00	49.8238	13.7897	276.65	373.083	13.525	29.7517	4.59033
2019-09-20	20:00:00	0	0	271.2	350.517	9.635	39.7183	2.76317
2019-09-20	21:00:00	0	0	265.783	339.567	7.82133	45.455	2.583
2019-09-20	22:00:00	0	0	261.4	333.583	5.8435	53.1133	2.85883
2019-09-20	23:00:00	0	0	258.083	331.9	5.78483	54.4433	2.93517
2019-09-21	00:00:00	0	0	257.467	333.9	5.74567	54.1583	3.3845
2019-09-21	01:00:00	0	0	255.267	327.683	4.143	58.7183	2.94517
2019-09-21	02:00:00	0	0	255.983	328.483	4.74767	55.0617	2.94
2019-09-21	03:00:00	0	0	252.767	322.7	4.4025	54.775	2.28933
2019-09-21	04:01:00	0	0	256.567	335.35	7.11833	43.4033	4.297
2019-09-21	05:00:00	0	0	257.567	341.833	7.46417	40.6483	5.28433
2019-09-21	06:00:00	0	0	252.8	326.517	3.97667	53.2033	2.847
2019-09-21	07:00:00	0	0	253.617	326.767	4.08617	52.7533	3.615
2019-09-21	08:00:00	98.235	31.525	255.583	339.033	6.34117	48.2367	3.75867
2019-09-21	09:00:00	302.967	73.5	262.617	363.417	9.72183	43.03	5.35
2019-09-21	10:00:00	512.683	103.5	270.083	386.567	12.2633	38.9733	7.03383
2019-09-21	11:00:00	685.3	125.083	276.7	406.633	13.835	37.3583	6.57633
2019-09-21	12:00:00	797.933	137.433	280.35	421.383	14.7367	35.84	6.842
2019-09-21	13:00:00	851.167	144.317	285.133	432.883	15.4533	36.135	6.301
2019-09-21	14:00:00	832.5	143.65	287.733	432.967	15.86	32.0383	6.888
2019-09-21	15:00:00	753.283	135.8	295.133	427.833	15.8583	30.9433	7.2845
2019-09-21	16:00:00	378.1	71.465	312.717	404.733	15.1283	32.8683	7.56433
2019-09-21	17:00:00	456.383	95.615	295.85	402.4	14.9317	32.43	7.88317
2019-09-21	18:00:00	175	41.18	283.65	381.017	13.125	38.885	6.969
2019-09-21	19:00:00	51.9617	14.144	272.867	365.783	10.775	46.4333	5.92717
2019-09-21	20:00:00	0	0	265.183	350.817	8.139	56.7983	4.128
2019-09-21	21:00:00	0	0	258.55	337.883	5.69317	64.1767	3.0105
2019-09-21	22:00:00	0	0	253.933	328.633	3.88883	71.9417	2.67217
2019-09-21	23:00:00	0	0	248.983	318.817	1.24767	81.31	2.13183
2019-09-22	00:00:00	0	0	244.3	315.967	0.7775	83.9167	2.29
2019-09-22	01:00:00	0	0	240.367	315.95	1.5375	78.4883	2.2455
2019-09-22	02:00:00	0	0	237.117	310.667	1.02167	77.89	1.74
2019-09-22	03:00:00	0	0	238.883	311.683	0.48	80.3233	2.10733
2019-09-22	04:01:00	0	0	237.583	309.483	-0.2595	82.5167	2.4105
2019-09-22	05:00:00	0	0	238.167	309.267	-0.219167	82.6517	2.30867
2019-09-22	06:00:00	0	0	239.283	308.817	-0.208833	81.195	2.3125
2019-09-22	07:00:00	0	0	240.367	310.517	0.386	75.6	2.99817
2019-09-22	08:00:00	106.782	34.7983	243.883	325.65	3.411	64.005	3.495
2019-09-22	09:00:00	316.217	78.1183	252.05	357.25	8.39433	47.8317	4.00283
2019-09-22	10:00:00	525	107.617	262.717	388.567	12.47	35.7383	4.47033
2019-09-22	11:00:00	693.433	127.167	270.9	415.3	14.7867	28.685	3.47767
2019-09-22	12:00:00	809.65	140.167	274.433	436.233	15.84	21.4017	2.68233
2019-09-22	13:00:00	864.5	146.383	278.45	451.017	16.805	21.0683	1.956
2019-09-22	14:00:00	856.667	147.3	281.533	453.75	17.2117	22.545	2.497
2019-09-22	15:00:00	781.583	138.7	285.233	452.933	17.9833	21.53	1.91233
2019-09-22	16:00:00	650.883	122.083	286.9	442.85	18.4	21.1433	1.93617
2019-09-22	17:00:00	468.3	97.15	286.95	423.2	18.1033	22.375	2.80967
2019-09-22	18:00:00	257.033	62.3633	284.8	401.5	17.365	24.1217	3.5005
2019-09-22	19:00:00	56.1933	15.531	278.517	376.983	14.705	29.175	2.70517
2019-09-22	20:00:00	0	0	271.983	355.683	11.5983	35.2283	1.6905
2019-09-22	21:00:00	0	0	268.3	349.283	10.35	38.5967	2.0155
2019-09-22	22:00:00	0	0	265.383	345.783	8.85	42.2717	2.446
2019-09-22	23:00:00	0	0	262.167	348.3	8.75667	43.13	3.62967
2019-09-23	00:00:00	0	0	257.55	347.45	8.045	42.1967	4.40583
2019-09-23	01:00:00	0	0	257.717	345.583	7.77517	37.945	4.17167
2019-09-23	02:00:00	0	0	255.517	341.567	6.91683	40.0183	3.99217
2019-09-23	03:00:00	0	0	252.45	337.367	5.83167	44.0133	4.26783
2019-09-23	04:01:00	0	0	255.167	336.517	5.512	45.845	4.533
2019-09-23	05:00:00	0	0	256.2	336.933	5.354	50.6517	5.71133
2019-09-23	06:00:00	0	0	260.183	336.95	5.222	62.3933	5.993
2019-09-23	07:00:00	0	0	273.45	341.133	6.16333	63.5617	5.57667
2019-09-23	08:00:00	59.2383	13.6183	291.433	347.133	6.86967	62.56	5.99917
2019-09-23	09:00:00	167.417	34.7083	299.033	356.983	7.88133	62.0067	6.21533
2019-09-23	10:00:00	404.65	83.5583	296.067	375.117	9.78	60.8967	5.66217
2019-09-23	11:00:00	502.383	97.9117	301.133	389.55	11.835	57.4683	6.81567
2019-09-23	12:00:00	609.717	113.35	292.833	400.65	13.5767	53.1567	6.63017
2019-09-23	13:00:00	845	154.633	299.1	425.233	16.0017	46.9583	6.97817
2019-09-23	14:00:00	819.833	150.317	305.583	434.35	17.8383	42.2617	6.721
2019-09-23	15:00:00	747.017	140.683	309.95	436.217	18.9767	37.8217	6.661
2019-09-23	16:00:00	615.85	121.533	312.183	431.233	19.2367	36.31	6.45283
2019-09-23	17:00:00	435.233	92.8683	313.9	422.617	19.495	35.945	6.0755
2019-09-23	18:00:00	226.5	54.8767	313	409.633	18.9817	36.075	5.181
2019-09-23	19:00:00	44.8817	12.184	309.467	393.567	17.2167	41.1933	3.75717
2019-09-23	20:00:00	0	0	304.717	379.55	14.6067	50.0417	3.224
2019-09-23	21:00:00	0	0	301.2	369.45	12.655	56.3267	2.54467
2019-09-23	22:00:00	0	0	298.867	360.5	12.24	57.3967	2.00383
2019-09-23	23:00:00	0	0	298.55	363.183	11.66	60.1267	2.6215
2019-09-24	00:00:00	0	0	298.9	363.667	11.7567	61.1583	2.73317
2019-09-24	01:00:00	0	0	299.85	366.4	12.32	60.6133	3.75833
2019-09-24	02:00:00	0	0	298.75	364.717	11.7567	62.495	3.59067
2019-09-24	03:00:00	0	0	296.45	357.433	10.9317	66.0367	3.07783
2019-09-24	04:01:00	0	0	296.683	361.7	10.8433	66.6183	4.05717
2019-09-24	05:00:00	0	0	295.117	353.617	9.23	72.6583	2.8285
2019-09-24	06:00:00	0	0	294.55	353.383	9.24	73.0667	3.09283
2019-09-24	07:00:00	0	0	297.767	357.6	10.5383	69.4533	3.20733
2019-09-24	08:00:00	97.835	30.0167	300.367	367.917	12.2817	66.5733	3.077
2019-09-24	09:00:00	294.417	71.7717	309.45	393.7	16.0283	56.4433	3.672
2019-09-24	10:00:00	490.3	100.833	318.783	419.2	18.6717	49.6817	3.13467
2019-09-24	11:00:00	649.05	120.283	326.183	442.483	20.5617	43.085	2.124
2019-09-24	12:00:00	766.95	133.617	330.8	460.35	21.955	38.7817	1.94533
2019-09-24	13:00:00	825.667	142.45	335.883	471.7	23.3133	39.9483	2.37783
2019-09-24	14:00:00	816.283	141.383	339.433	478.033	24.38	33.2867	2.13683
2019-09-24	15:00:00	741.067	131.95	344.233	475.533	24.755	35.795	2.127
2019-09-24	16:00:00	611.533	114.35	347.883	466.383	25.0383	36.465	2.34867
2019-09-24	17:00:00	438.25	89.4367	347.533	450.983	24.7317	37.0567	2.70267
2019-09-24	18:00:00	231.267	53.8767	343.183	431.067	23.6483	40.9833	2.47433
2019-09-24	19:00:00	33.8455	7.687	336.183	403.55	20.04	50.2183	1.93317
2019-09-24	20:00:00	0	0	329.15	389.4	17.6367	53.985	2.39117
2019-09-24	21:00:00	0	0	320.85	387.883	16.2467	55.6817	3.48017
2019-09-24	22:00:00	0	0	311.3	375.1	13.73	62.2767	2.199
2019-09-24	23:00:00	0	0	307.667	359.183	12.265	68.3333	1.339
2019-09-25	00:00:00	0	0	307.95	356.05	12.505	69.7967	1.05367
2019-09-25	01:00:00	0	0	307.317	355.533	11.4533	73.6067	1.32533
2019-09-25	02:00:00	0	0	305.867	360.867	11.5833	75.5717	2.44383
2019-09-25	03:00:00	0	0	306.717	364.283	11.6183	75.6117	2.90533
2019-09-25	04:01:00	0	0	300.283	366.2	11.9617	65.7733	3.40017
2019-09-25	05:00:00	0	0	294.3	362.1	10.595	64.99	4.477
2019-09-25	06:00:00	0	0	291.767	355.133	9.65167	62.21	3.102
2019-09-25	07:00:00	0	0	293.75	353.5	9.12	58.235	3.72967
2019-09-25	08:00:00	101.512	30.6183	287.717	361.05	10.3433	55.5317	3.92717
2019-09-25	09:00:00	318.733	77.7733	293.533	382.983	13.2783	50.3667	5.24867
2019-09-25	10:00:00	520.333	106.867	301.883	404.867	15.7383	50.0467	4.98067
2019-09-25	11:00:00	676.217	125.9	310.883	424.617	17.715	46.2483	4.7975
2019-09-25	12:00:00	796.8	140.467	320.65	443.983	19.18	43.895	4.2885
2019-09-25	13:00:00	832.867	143.55	322.717	454.083	19.7033	43.36	3.63983
2019-09-25	14:00:00	838	144.5	324.933	463.117	20.6233	43.2533	3.01367
2019-09-25	15:00:00	766.367	137.367	328.817	462.217	21.6267	42.4367	3.07683
2019-09-25	16:00:00	608.35	115.5	334.567	453.167	22.1683	40.2217	2.58
2019-09-25	17:00:00	435.867	90.2867	331.933	440.283	22.1817	38.0383	2.77233
2019-09-25	18:00:00	179.967	39.39	342.583	420.133	20.945	43.01	2.68717
2019-09-25	19:00:00	72.4367	19.082	336.283	406.9	19.3383	46.31	2.75567
2019-09-25	20:00:00	0	0	318.35	378.5	15.4017	59.5883	1.80583
2019-09-25	21:00:00	0	0	309.683	368.4	13.63	66.3	1.65283
2019-09-25	22:00:00	0	0	306.083	363.083	12.7333	71.3283	1.46817
2019-09-25	23:00:00	0	0	301.433	355.15	11.9	74.24	1.12133
2019-09-26	00:00:00	0	0	298.367	350.367	10.99	77.9433	1.02117
2019-09-26	01:00:00	0	0	295.417	347.433	9.36667	82.7	1.54517
2019-09-26	02:00:00	0	0	294.417	347.783	8.07683	85.0333	1.889
2019-09-26	03:00:00	0	0	293.583	349.117	8.367	82.55	2.11017
2019-09-26	04:01:00	0	0	293.717	347.65	8.4265	81.9667	1.885
2019-09-26	05:00:00	0	0	296.883	348.717	8.67033	78.7733	1.696
2019-09-26	06:00:00	0	0	298.317	345.017	9.155	75.71	1.2995
2019-09-26	07:00:00	0	0	299.7	343.8	9.44667	74.35	0.897833
2019-09-26	08:00:00	116.635	35.8067	301.133	362.75	11.0783	73.1367	0.937667
2019-09-26	09:00:00	314.2	76.1267	309.517	395.967	15.7167	62.305	1.00083
2019-09-26	10:00:00	518.7	106.333	313.983	413.65	17.0783	57.5517	3.5175
2019-09-26	11:00:00	679.45	126.65	318.95	426.167	18.5567	50.9267	6.34467
2019-09-26	12:00:00	599.817	109.942	345.083	428.433	19.085	48.8117	6.48167
2019-09-26	13:00:00	801.233	140.033	325.95	442.667	20.46	42.295	7.21967
2019-09-26	14:00:00	826.183	144.3	327.033	450.817	21.51	36.67	6.89167
2019-09-26	15:00:00	776.25	139.183	324.367	450.317	21.2033	36.9833	6.60733
2019-09-26	16:00:00	627.867	119.883	321.867	436.55	19.9867	39.0967	6.36483
2019-09-26	17:00:00	468.183	98.4333	314.733	422.667	19.0733	39.0817	6.14667
2019-09-26	18:00:00	258.55	62.7183	305.233	403.95	17.3167	39.03	5.49267
2019-09-26	19:00:00	56.7925	15.1545	295.15	381.467	14.0617	47.6733	3.6435
2019-09-26	20:00:00	0	0	283.517	360.333	10.135	57.675	2.53683
2019-09-26	21:00:00	0	0	274.983	348.817	7.94883	64.5267	2.41717
2019-09-26	22:00:00	0	0	265.683	336.267	5.544	72.1933	1.9065
2019-09-26	23:00:00	0	0	263.083	329.267	4.5915	74.585	1.68517
2019-09-27	00:00:00	0	0	254.083	325.15	2.98317	80.5667	2.02217
2019-09-27	01:00:00	0	0	250.383	323.033	2.11733	87.65	2.14783
2019-09-27	02:00:00	0	0	311.367	333.833	3.241	93.8333	1.5665
2019-09-27	03:00:00	0	0	297.783	336.467	3.62833	96.4167	2.77717
2019-09-27	04:01:00	0	0	285.833	330.283	2.44033	98.4833	2.02433
2019-09-27	05:00:00	0	0	300.417	329.75	2.385	99.1167	2.54433
2019-09-27	06:00:00	0	0	328.1	335.183	3.49717	99.45	3.82267
2019-09-27	07:00:00	0	0	327.75	340.567	4.41283	99.4167	4.1515
2019-09-27	08:00:00	96.4133	24.6233	294.2	342.617	4.26433	99.3167	4.19133
2019-09-27	09:00:00	235.017	55.52	306.35	354.083	6.0285	94.6667	5.21783
2019-09-27	10:00:00	429.117	95.9833	280.15	370.183	8.32833	80.6133	5.62583
2019-09-27	11:00:00	590.7	123.767	290.467	388.467	10.865	63.1517	5.8235
2019-09-27	12:00:00	694.75	140.217	304.717	404.15	13.4133	51.04	6.156
2019-09-27	13:00:00	657.633	130.717	305.15	409.133	14.7933	45.0417	6.53683
2019-09-27	14:00:00	656.283	130.6	315.7	415.033	15.9583	42.6867	6.87733
2019-09-27	15:00:00	826.133	161.25	303.15	430.033	17.6817	39.6133	7.4495
2019-09-27	16:00:00	610.433	123.867	301.4	423.55	18.0367	39.0567	7.33017
2019-09-27	17:00:00	350.617	75.2483	308.9	409.983	17.4733	42.8317	7.317
2019-09-27	18:00:00	199.65	46.3383	307.65	398.083	16.2333	46.5783	6.828
2019-09-27	19:00:00	44.1683	11.1415	298.75	384.383	14.255	55.4317	6.0545
2019-09-27	20:00:00	0	0	297.067	371.817	11.8417	68.0383	5.1965
2019-09-27	21:00:00	0	0	299.917	362.083	9.94333	78.1417	4.05233
2019-09-27	22:00:00	0	0	279.25	354.917	8.58917	85.65	3.57133
2019-09-27	23:00:00	0	0	271.85	341.467	7.028	93.1	1.2425
2019-09-28	00:00:00	0	0	309.333	343.717	6.99417	95.35	0.9725
2019-09-28	01:00:00	0	0	291.9	345.45	6.46983	96.05	2.363
2019-09-28	02:00:00	0	0	308	346.517	6.30417	97.6333	2.638
2019-09-28	03:00:00	0	0	349.133	353.517	7.129	98.2167	1.04683
2019-09-28	04:01:00	0	0	351.217	357.1	7.75117	98.5	2.60267
2019-09-28	05:00:00	0	0	352.667	356.333	7.54067	99.3667	3.5055
2019-09-28	06:00:00	0	0	331.667	356.483	7.972	99.75	3.732
2019-09-28	07:00:00	0	0	316.667	356.167	8.1675	99.45	4.5185
2019-09-28	08:00:00	47.4167	11.82	321.517	360.75	8.85333	97.5333	5.584
2019-09-28	09:00:00	154.498	35.5433	339.917	368.383	9.65833	94.65	7.10683
2019-09-28	10:00:00	142.067	29.1817	356.467	376.583	11.2317	89.35	6.59417
2019-09-28	11:00:00	247.017	48.59	348.9	383.833	12.2383	86.2833	6.601
2019-09-28	12:00:00	387.7	77.7767	344.15	396.067	13.9867	79.5333	5.88
2019-09-28	13:00:00	727.467	137.317	326.317	423.683	17.2	68.1517	5.4455
2019-09-28	14:00:00	839.833	156.133	321.083	440.733	19.2867	58.68	5.78717
2019-09-28	15:00:00	765.05	145.117	326.867	445.083	20.4083	52.9583	5.78517
2019-09-28	16:00:00	632.7	125.583	331.483	442.217	21.22	49.2967	5.48483
2019-09-28	17:00:00	447.333	96.25	334.367	433.117	21.445	46.2017	5.31467
2019-09-28	18:00:00	236.05	57.7517	336.167	421.7	21.1017	46.7417	4.80333
2019-09-28	19:00:00	51.6733	13.5697	334.833	405	18.7967	55.6583	3.66
2019-09-28	20:00:00	0	0	326.2	385.817	15.245	67.4417	2.71467
2019-09-28	21:00:00	0	0	318.05	374.6	13.4467	73.4	2.29883
2019-09-28	22:00:00	0	0	318.633	373.983	12.9633	76.6867	2.98233
2019-09-28	23:00:00	0	0	309.45	372.117	12.2767	84.4667	3.58933
2019-09-29	00:00:00	0	0	308.183	369.717	11.4317	88.8667	4.04467
2019-09-29	01:00:00	0	0	306.867	364.317	10.4267	93.25	2.628
2019-09-29	02:00:00	0	0	305.767	362.083	10.2367	93.6333	1.97267
2019-09-29	03:00:00	0	0	305.433	359.667	9.93667	90.7167	2.32083
2019-09-29	04:01:00	0	0	303.817	358.467	9.64	91.2167	2.29317
2019-09-29	05:00:00	0	0	302.883	359.533	9.86833	91.5	2.50467
2019-09-29	06:00:00	0	0	300.8	359.6	9.99667	91.7667	2.42683
2019-09-29	07:00:00	0	0	300.85	362.3	10.6467	89.75	3.40667
2019-09-29	08:00:00	120.582	37.3817	303.733	372.717	12.1333	88.4	2.97167
2019-09-29	09:00:00	316.717	82.0617	315.2	396.083	15.815	77.2317	3.671
2019-09-29	10:00:00	508.133	113.6	324.483	414.867	18.0867	67.145	4.5575
2019-09-29	11:00:00	651.15	132.217	336.75	432.45	20.0983	59.925	4.43667
2019-09-29	12:00:00	736.867	142.417	356.433	449.833	22.3583	54.6517	4.507
2019-09-29	13:00:00	647.933	123.417	363.883	457.25	24.095	48.54	5.12333
2019-09-29	14:00:00	689.517	131.025	362.767	459.467	25.0183	46.1967	5.81533
2019-09-29	15:00:00	741.15	143.8	361.933	470.083	26.485	43.7717	6.81317
2019-09-29	16:00:00	607.083	124.15	366.633	466	26.965	38.915	7.3875
2019-09-29	17:00:00	419.533	92.8617	369.933	456.833	26.5717	40.9133	7.9995
2019-09-29	18:00:00	221.8	55.6783	366.9	445.967	25.885	41.4267	7.43883
2019-09-29	19:00:00	48.1822	12.9627	357.167	430.433	23.5683	48.4083	5.26683
2019-09-29	20:00:00	0	0	352.867	420.017	21.4433	51.0367	6.89
2019-09-29	21:00:00	0	0	355.833	414.033	20.18	53.63	6.79217
2019-09-29	22:00:00	0	0	388.933	411.183	19.295	61.58	5.462
2019-09-29	23:00:00	0	0	373.717	407.367	18.5567	68.695	4.96917
2019-09-30	00:00:00	0	0	357.867	398.017	16.7833	77.555	4.09283
2019-09-30	01:00:00	0	0	360.683	394.05	15.9883	80.6167	3.59933
2019-09-30	02:00:00	0	0	360.9	391.183	15.81	81.6883	2.48333
2019-09-30	03:00:00	0	0	375.967	395.867	16.455	80.0033	3.1795
2019-09-30	04:01:00	0	0	381.483	397.817	17.0117	78.155	3.81717
2019-09-30	05:00:00	0	0	394.917	398.583	17.5333	79.9433	1.6155
2019-09-30	06:00:00	0	0	389.75	395.617	16.655	87.1167	1.52717
2019-09-30	07:00:00	0	0	386.583	394.667	16.215	89.0667	1.846
2019-09-30	08:00:00	8.38283	4.06067	390.767	394.333	16.065	88.75	2.3415
2019-09-30	09:00:00	9.34967	4.23817	392.8	397.617	16.4583	91.1333	4.69067
2019-09-30	10:00:00	2.71333	1.0645	387.4	394.55	15.4583	93.3833	7.149
2019-09-30	11:00:00	47.6017	9.67933	379.55	389.25	14.42	91.5333	5.026
2019-09-30	12:00:00	36.1317	7.62167	377.2	386.783	13.98	91.3	3.93617
2019-09-30	13:00:00	23.813	5.10083	374.333	382.383	13.0567	93.7	5.15917
2019-09-30	14:00:00	54.985	10.2115	371.033	383.1	13.2233	91.7333	3.208
2019-09-30	15:00:00	105.285	20.055	369.967	386.617	13.8133	88.0333	3.20633
2019-09-30	16:00:00	102.51	18.5067	365.667	383.65	13.4067	81.4667	4.36783
2019-09-30	17:00:00	153.35	27.0283	362.15	386.467	13.5567	83.5333	3.8685
2019-09-30	18:00:00	79.14	14.0367	356.05	381.75	13.06	80.1833	4.086
2019-09-30	19:00:00	21.505	4.484	347.55	374.817	12.0317	80.7633	3.957
2019-09-30	20:00:00	0	0	333.65	367.883	10.7517	83.1167	3.49417
2019-09-30	21:00:00	0	0	336.8	364.083	9.85833	84.45	3.83833
2019-09-30	22:00:00	0	0	308.633	358.517	9.02167	85.6	3.5665
2019-09-30	23:00:00	0	0	320.133	357.133	8.755	83.4	3.37867
2019-10-01	00:00:00	0	0	310.95	354.15	8.26167	83.2167	2.8745
2019-10-01	01:00:00	0	0	308.017	352.5	7.99667	82.0833	2.48833
2019-10-01	02:00:00	0	0	287.983	348.767	7.176	84.5	4.01533
2019-10-01	03:00:00	0	0	318.35	350.2	7.24533	87.8167	3.49533
2019-10-01	04:01:00	0	0	336.217	353.017	7.61967	85.7833	2.82667
2019-10-01	05:00:00	0	0	332.083	353.15	7.756	83.2333	3.75567
2019-10-01	06:00:00	0	0	331.533	353.05	7.87333	81.8167	3.85267
2019-10-01	07:00:00	0	0	335.083	353.4	7.80783	84.3333	3.51133
2019-10-01	08:00:00	29.025	6.21333	331.883	354.317	8.01967	81.3667	3.595
2019-10-01	09:00:00	31.705	6.33517	333.583	355.233	8.245	81.7717	2.24333
2019-10-01	10:00:00	145.08	29.2882	331.817	362.9	9.20667	78.7333	1.70933
2019-10-01	11:00:00	465.167	89.4567	301.867	382.75	11.2067	64.4517	1.984
2019-10-01	12:00:00	799.017	141.583	296.833	405.25	13.3333	54.1333	1.60183
2019-10-01	13:00:00	880.667	147.617	290.683	414.083	14.54	46.2067	2.678
2019-10-01	14:00:00	824.767	141.417	295.6	414.7	15.75	39.0283	3.86017
2019-10-01	15:00:00	806.517	144.333	296.833	416.283	16.5817	42.4433	4.73783
2019-10-01	16:00:00	674.717	130.667	299.417	412.95	17.0383	41.47	5.404
2019-10-01	17:00:00	491.667	105.518	308.75	404.067	16.6217	41.6583	5.85883
2019-10-01	18:00:00	203.083	47.46	297.667	386.083	14.5483	42.6733	6.512
2019-10-01	19:00:00	34.845	8.4095	298.267	373.133	12.39	56.965	5.1805
2019-10-01	20:00:00	0	0	300.933	365.9	10.4483	80.8867	6.16133
2019-10-01	21:00:00	0	0	286.067	359.05	9.12667	87.85	5.93233
2019-10-01	22:00:00	0	0	279.3	355.333	8.42667	89.9167	6.241
2019-10-01	23:00:00	0	0	275.617	352.333	7.797	91	6.77117
2019-10-02	00:00:00	0	0	287.583	351.017	7.40133	94.5333	5.94483
2019-10-02	01:00:00	0	0	321.683	353.633	7.67717	94.9	4.1135
2019-10-02	02:00:00	0	0	316.933	353.733	7.788	92.8	5.59783
2019-10-02	03:00:00	0	0	288.367	349.5	7.08167	91.95	5.7415
2019-10-02	04:01:00	0	0	281.017	345.417	6.38667	93.1667	5.22917
2019-10-02	05:00:00	0	0	284.467	343.417	5.9175	94	4.87883
2019-10-02	06:00:00	0	0	283.233	340.867	5.2685	95.3667	4.07667
2019-10-02	07:00:00	0	0	276.917	340.533	5.21933	95.6333	5.08167
2019-10-02	08:00:00	91.3183	21.4467	276.85	344.35	5.87017	91.2167	6.58233
2019-10-02	09:00:00	308.467	75.5967	261.15	353.433	7.05383	80.9167	6.1065
2019-10-02	10:00:00	591.533	130.667	266.15	371.067	9.42833	63.2333	6.5765
2019-10-02	11:00:00	677.3	135.25	294.017	382.133	11.145	47.995	6.7265
2019-10-02	12:00:00	819.667	149.533	280.867	391.167	12.1733	42.665	6.78317
2019-10-02	13:00:00	878	152.1	277.9	398.567	12.7633	41.07	6.65783
2019-10-02	14:00:00	850.05	150.117	285.45	402.15	13.2833	42	6.46733
2019-10-02	15:00:00	811.75	147	281.3	402.5	13.3017	45.6117	6.17633
2019-10-02	16:00:00	682.45	133.283	278.233	397.15	12.9567	49.7367	5.98883
2019-10-02	17:00:00	499.6	109.317	277.333	386.533	12.25	50.3333	6.36117
2019-10-02	18:00:00	287.533	73.0067	271.5	373.267	11.1433	52.4333	5.92983
2019-10-02	19:00:00	77.4933	22.2733	261.667	356.083	8.60483	58.0267	5.30983
2019-10-02	20:00:00	0	0	254.067	338.783	5.16717	75.6433	3.05067
2019-10-02	21:00:00	0	0	248.45	329.467	3.3805	85	2.34683
2019-10-02	22:00:00	0	0	244.967	320.5	1.90267	89.1667	1.33933
2019-10-02	23:00:00	0	0	241.567	314.983	1.52217	89.6167	1.058
2019-10-03	00:00:00	0	0	241.167	312.15	1.54917	88.6833	0.778167
2019-10-03	01:00:00	0	0	240.733	310.617	0.254333	91.35	1.352
2019-10-03	02:00:00	0	0	240.733	310.55	0.864667	88.9833	1.033
2019-10-03	03:00:00	0	0	240.133	310.967	0.557833	88.9333	1.30667
2019-10-03	04:01:00	0	0	240.8	309.35	0.547833	87.0833	1.26517
2019-10-03	05:00:00	0	0	240.15	307.25	0.266	88.0333	1.15833
2019-10-03	06:00:00	0	0	237.367	305.5	-0.344	89.3333	1.38
2019-10-03	07:00:00	13.5383	5.7595	240.85	307.817	-0.8075	91.4333	1.62783
2019-10-03	08:00:00	112.15	29.1417	260.467	319.617	1.06033	88.1667	2.027
2019-10-03	09:00:00	290.083	68.305	271.15	340.8	3.8585	82.8167	2.71
2019-10-03	10:00:00	528.983	117.217	271.5	358.833	6.49283	72.8367	4.6905
2019-10-03	11:00:00	597.85	127.033	289.033	369.733	8.016	63.7733	6.34617
2019-10-03	12:00:00	652.417	132.833	302.117	378.417	9.55833	59.6233	6.15467
2019-10-03	13:00:00	521.017	106.312	310.367	378.767	10.2183	56.47	5.78917
2019-10-03	14:00:00	427.367	89.4333	323	375.883	10.1033	55.2567	5.74067
2019-10-03	15:00:00	357.55	74.7833	323.233	373.683	10.0767	54.9717	5.42183
2019-10-03	16:00:00	423.083	87.835	318.15	377.283	10.5583	53.5117	5.92583
2019-10-03	17:00:00	257.217	55.0317	307.767	368.783	9.775	56.3167	5.72183
2019-10-03	18:00:00	88.9117	19.665	314.717	358.3	8.2825	61.4767	5.82567
2019-10-03	19:00:00	13.4583	3.12933	319.233	350.35	6.868	67.6333	5.185
2019-10-03	20:00:00	0	0	320.833	345.667	5.90267	73.1567	4.47167
2019-10-03	21:00:00	0	0	323.333	343.667	5.52517	76.1333	4.7665
2019-10-03	22:00:00	0	0	323.167	342.65	5.3385	78.1667	4.64117
2019-10-03	23:00:00	0	0	323.25	342.45	5.25283	77.99	3.93817
2019-10-04	00:00:00	0	0	323.15	341.683	5.11333	79.3883	3.36683
2019-10-04	01:00:00	0	0	321.85	341.083	5.01083	80.0783	3.14183
2019-10-04	02:00:00	0	0	320.35	340.433	4.95317	81.0833	2.81167
2019-10-04	03:00:00	0	0	321.067	339.817	4.808	83.75	1.89183
2019-10-04	04:01:00	0	0	328	341.117	4.96483	85.5667	2.32267
2019-10-04	05:00:00	0	0	329.867	342.15	5.18017	87.95	1.90667
2019-10-04	06:00:00	0	0	329.3	343.267	5.448	91.35	2.918
2019-10-04	07:00:00	0	0	333.417	344.8	5.72583	93.2	1.508
2019-10-04	08:00:00	36.605	7.6235	342.683	350.417	6.57533	92.8833	1.77833
2019-10-04	09:00:00	113.05	22.8017	345.9	358.967	7.83083	90.6833	2.676
2019-10-04	10:00:00	306.283	62.295	345.533	373.55	9.79667	86.25	3.1175
2019-10-04	11:00:00	297.733	58.8467	354.933	379.9	11.3167	83.3167	4.127
2019-10-04	12:00:00	316.05	62.1067	356.467	384.55	12.1767	80.56	4.07133
2019-10-04	13:00:00	342.417	68.6267	358.367	386.867	12.6617	79.1383	4.3565
2019-10-04	14:00:00	316.05	61.6983	362.333	390.25	13.5017	74.0267	4.4615
2019-10-04	15:00:00	198.51	38.76	359.817	385.033	12.8283	75.32	3.91067
2019-10-04	16:00:00	220.35	42.7283	359.133	387.417	13.3383	67.8583	3.00967
2019-10-04	17:00:00	122.033	23.72	360.35	383.117	13.18	67.06	2.32733
2019-10-04	18:00:00	63.99	12.3633	360.3	380.467	12.9667	69.5617	1.83733
2019-10-04	19:00:00	13.6272	2.74033	359.45	374.817	12.5	71.3083	0.648167
2019-10-04	20:00:00	0	0	362.167	370.133	11.7617	76.2	0.576667
2019-10-04	21:00:00	0	0	361.783	366.35	10.07	93	2.57467
2019-10-04	22:00:00	0	0	359.05	362.183	9	96.7	3.35633
2019-10-04	23:00:00	0	0	357.117	360.617	8.77667	97.3333	3.69967
2019-10-05	00:00:00	0	0	350.667	359.65	8.60833	97.35	2.88733
2019-10-05	01:00:00	0	0	331.233	354.633	7.768	98.1	2.741
2019-10-05	02:00:00	0	0	310.65	343.283	5.61667	99.2333	1.88917
2019-10-05	03:00:00	0	0	303.433	335.533	4.41267	99.7167	1.508
2019-10-05	04:01:00	0	0	300.467	333.3	4.30033	98.3333	1.59667
2019-10-05	05:00:00	0	0	292.867	327.55	2.61717	97.6167	1.68883
2019-10-05	06:00:00	0	0	293.233	328.75	3.57083	93.8333	2.34733
2019-10-05	07:00:00	20.1567	8.12833	297.933	338.817	5.80467	91.1667	4.42683
2019-10-05	08:00:00	178.583	53.6417	294.65	350.683	7.73917	89	4.963
2019-10-05	09:00:00	388.25	98.1333	278.133	367.767	10.5483	80.6883	5.1695
2019-10-05	10:00:00	590.867	128.15	277.717	384.467	12.96	68.11	4.99783
2019-10-05	11:00:00	759.25	146.767	283.383	397.617	14.9817	55.1033	5.34783
2019-10-05	12:00:00	870.167	154.567	289.617	408.967	16.565	42.7067	5.551
2019-10-05	13:00:00	922.333	157.9	292.733	416.517	17.2467	37.025	5.90883
2019-10-05	14:00:00	903	157	296.3	423.417	17.8833	34.1267	4.6775
2019-10-05	15:00:00	841.833	154.55	301.3	427.117	18.0067	35.3817	3.525
2019-10-05	16:00:00	587.767	117.435	309.233	417.383	18.165	37.2267	3.16033
2019-10-05	17:00:00	440.867	96.5317	301.35	409.633	18.0267	35.965	3.24767
2019-10-05	18:00:00	290.75	75.17	298.983	400.583	17.8833	36.5	3.2855
2019-10-05	19:00:00	80.9833	23.321	294.867	383.767	15.48	46.2583	2.951
2019-10-05	20:00:00	0	0	285.917	364.467	11.4267	64.355	2.6245
2019-10-05	21:00:00	0	0	278.167	352.9	9.105	71.5267	2.39417
2019-10-05	22:00:00	0	0	273.667	348.1	7.46767	86.75	2.37983
2019-10-05	23:00:00	0	0	271.383	337.833	6.239	92.3	1.512
2019-10-06	00:00:00	0	0	273.033	333.083	5.8285	95.5333	0.860833
2019-10-06	01:00:00	0	0	315.833	339.55	5.99683	97.4833	0.783167
2019-10-06	02:00:00	0	0	347.383	350.233	6.752	98.7167	2.40567
2019-10-06	03:00:00	0	0	345.467	349.333	6.547	99.3667	1.65983
2019-10-06	04:01:00	0	0	345.95	349.65	6.6245	99.65	1.80767
2019-10-06	05:00:00	0	0	344.983	348.733	6.338	99.85	2.32083
2019-10-06	06:00:00	0	0	339.383	345.367	5.52717	100	1.474
2019-10-06	07:00:00	0	0	338.95	343.883	5.21733	100	1.7675
2019-10-06	08:00:00	82.67	18.6407	342.483	348.25	5.6805	100	2.37933
2019-10-06	09:00:00	291.417	68.015	313.217	360.1	7.00567	100	2.3475
2019-10-06	10:00:00	604.767	130.233	282.15	386.283	11.7383	84.5067	2.899
2019-10-06	11:00:00	755.55	150.767	295.55	406.1	16.3883	52.85	5.364
2019-10-06	12:00:00	867.833	160.283	301.383	418.433	18.0067	45.9467	7.008
2019-10-06	13:00:00	917.5	169.883	307.75	427.733	19.3167	39.8183	7.59383
2019-10-06	14:00:00	901.333	170.433	312.8	433.7	20.3583	37.15	7.08933
2019-10-06	15:00:00	824.533	163.283	313.883	433.967	20.8967	32.41	7.28617
2019-10-06	16:00:00	691.417	146.3	314.15	429.533	20.8117	30.8717	7.42083
2019-10-06	17:00:00	444.483	101.27	315.183	419.717	20.1933	31.2433	7.3745
2019-10-06	18:00:00	226.75	57.0683	330.183	410.1	19.3983	35.16	6.85517
2019-10-06	19:00:00	58.6333	14.9905	329.167	401.583	18.0683	39.6567	5.9015
2019-10-06	20:00:00	0	0	333.717	396.55	17.1067	42.5017	5.79567
2019-10-06	21:00:00	0	0	310.567	386.2	15.235	51.355	4.80733
2019-10-06	22:00:00	0	0	302.433	379.8	13.8633	58.5117	4.96717
2019-10-06	23:00:00	0	0	299.467	377.817	13.59	59.3983	5.792
2019-10-07	00:00:00	0	0	306.55	376.55	13.2217	60.3533	5.97433
2019-10-07	01:00:00	0	0	304.817	373.983	12.7933	61.5217	5.42067
2019-10-07	02:00:00	0	0	341.75	376.367	12.8683	61.955	5.32933
2019-10-07	03:00:00	0	0	345.083	374.317	12.2917	66.0517	5.65233
2019-10-07	04:01:00	0	0	344.367	372.25	11.965	67.8667	4.44733
2019-10-07	05:00:00	0	0	347.633	373.467	12.3267	65.38	4.04667
2019-10-07	06:00:00	0	0	343.75	370.783	11.7367	68.73	3.26467
2019-10-07	07:00:00	0	0	345.167	366.017	11.0117	73.6283	1.746
2019-10-07	08:00:00	21.5135	5.348	347.383	369.7	11.4167	72.7417	3.14867
2019-10-07	09:00:00	119.167	25.1583	339.733	375.667	12.275	72.24	3.4335
2019-10-07	10:00:00	263.683	55.84	343.333	388.35	15.04	52.2417	5.82283
2019-10-07	11:00:00	181	37.8467	354.717	390.017	15.4317	45.3483	5.7215
2019-10-07	12:00:00	339.2	67.1817	338.417	392.717	15.635	41.66	8.47317
2019-10-07	13:00:00	938.667	172.05	295.9	420.717	17.7067	36.1967	9.08667
2019-10-07	14:00:00	922.167	172.983	298.417	429.133	18.6067	31.8483	8.04883
2019-10-07	15:00:00	843.35	166.867	298.15	428.233	18.5267	31.9867	7.34133
2019-10-07	16:00:00	705.3	149.9	298.967	424.05	18.63	32.7083	6.23817
2019-10-07	17:00:00	521.867	123.033	297.117	415.033	18.2717	31.79	5.53983
2019-10-07	18:00:00	303.133	81.1817	295.933	403.667	17.8	33.2467	4.95683
2019-10-07	19:00:00	87.12	25.338	291.633	384.017	14.625	46.21	3.69317
2019-10-07	20:00:00	0	0	282.133	362.467	10.4233	60.8017	2.9475
2019-10-07	21:00:00	0	0	276.5	348.95	8.40533	67.6033	2.00967
2019-10-07	22:00:00	0	0	274.117	336.25	7.871	67.8183	1.1515
2019-10-07	23:00:00	0	0	271.067	331.767	7.17233	70.1167	1.33783
2019-10-08	00:00:00	0	0	269.083	330.15	5.37883	77.705	1.73167
2019-10-08	01:00:00	0	0	266.467	330.567	4.261	83.0833	2.1465
2019-10-08	02:00:00	0	0	264.25	328.333	3.73433	84.2	2.1595
2019-10-08	03:00:00	0	0	262.383	327.833	3.52333	87.6	2.28433
2019-10-08	04:01:00	0	0	262.467	331.5	4.33683	88.1	2.89383
2019-10-08	05:00:00	0	0	264.283	334.967	5.18033	85.1167	3.17433
2019-10-08	06:00:00	0	0	264.1	335.867	5.25783	83.8167	2.6935
2019-10-08	07:00:00	20.6	8.81	263.433	334.833	6.11767	78.3633	1.93917
2019-10-08	08:00:00	183.083	58.415	265.85	352.733	8.36517	73.9817	3.7535
2019-10-08	09:00:00	405.167	105.317	273.533	375.967	11.7767	61.095	5.71583
2019-10-08	10:00:00	619.25	136.333	278.3	394.567	14.3567	47.0967	6.41517
2019-10-08	11:00:00	787.683	153.8	284.883	411.383	16.635	38.6583	6.55517
2019-10-08	12:00:00	883.167	160.867	290.267	423.667	17.6067	35.7867	5.78217
2019-10-08	13:00:00	937.833	168.75	296.85	433.85	18.5517	32.475	5.65783
2019-10-08	14:00:00	831.1	159.717	306.667	431.967	18.9333	31.4933	6.12483
2019-10-08	15:00:00	475.717	102.117	329.067	413.933	18.245	32.3383	6.01917
2019-10-08	16:00:00	599.333	130.85	315.983	418.9	18.4433	33.955	5.73883
2019-10-08	17:00:00	529.017	123.867	299.033	417.817	18.8533	32.515	4.896
2019-10-08	18:00:00	305.65	81.0467	299.1	407.1	18.58	31.2883	4.42667
2019-10-08	19:00:00	78.4617	22.2668	295.3	388.967	15.6617	43.8733	3.90133
2019-10-08	20:00:00	0	0	289.1	367.6	11.3633	58.535	3.16133
2019-10-08	21:00:00	0	0	284.883	353.117	8.99167	64.3067	2.14833
2019-10-08	22:00:00	0	0	285.267	344.117	8.44833	63.2167	1.79417
2019-10-08	23:00:00	0	0	292.383	339.717	7.534	65.34	1.29667
2019-10-09	00:00:00	0	0	302.533	340.767	7.49667	65.525	1.28267
2019-10-09	01:00:00	0	0	298.417	339.35	7.15567	67.05	1.39917
2019-10-09	02:00:00	0	0	269.967	333.083	5.76467	74.345	2.117
2019-10-09	03:00:00	0	0	276.083	334.3	5.79167	72.6867	1.89617
2019-10-09	04:01:00	0	0	265.85	325.033	4.21217	77.4267	1.34567
2019-10-09	05:00:00	0	0	277.667	325.567	3.918	83.3	1.49017
2019-10-09	06:00:00	0	0	278.6	332.4	4.391	85.6167	2.321
2019-10-09	07:00:00	23.4145	9.82233	266.95	336.383	5.45833	79.7733	3.1525
2019-10-09	08:00:00	159.9	48.0867	280.85	356.25	9.126	67.445	3.18017
2019-10-09	09:00:00	273.6	66.705	306.767	374.967	11.9033	58.6317	4.4775
2019-10-09	10:00:00	413.467	90.4733	320.5	384.9	12.9433	57.5367	4.84033
2019-10-09	11:00:00	332.783	70.555	336.633	390.617	14.4533	58.8433	4.50533
2019-10-09	12:00:00	627.933	122.442	320.467	412.033	17.9167	50.3917	5.355
2019-10-09	13:00:00	924.333	174.733	322.233	442.517	21.515	35.21	7.118
2019-10-09	14:00:00	909	176.4	332.617	453	23.54	31.5617	8.78483
2019-10-09	15:00:00	801.817	165.183	337.5	451.95	24.0667	32.6883	9.435
2019-10-09	16:00:00	657.183	143.515	344.333	448.383	24.42	29.6167	8.644
2019-10-09	17:00:00	477.633	113.45	329.4	437.7	23.5333	26.9633	7.67
2019-10-09	18:00:00	272.633	70.7733	318.267	418.7	20.7383	33.0467	6.042
2019-10-09	19:00:00	85.23	24.166	307.117	398.683	17.7833	39.1933	3.9385
2019-10-09	20:00:00	0	0	296.817	376.2	13.9333	47.8233	2.79733
2019-10-09	21:00:00	0	0	288.117	353.383	11.52	53.5017	1.54533
2019-10-09	22:00:00	0	0	283.25	342.183	9.22833	60.7333	1.28367
2019-10-09	23:00:00	0	0	282	337.333	9.18	58.365	1.04633
2019-10-10	00:00:00	0	0	280.967	335.25	8.92067	57.76	0.784667
2019-10-10	01:00:00	0	0	278.767	332.633	7.80733	61.5467	1.43133
2019-10-10	02:00:00	0	0	275.483	332.883	5.80133	71.365	2.239
2019-10-10	03:00:00	0	0	275.683	331.417	5.88067	70.775	1.90467
2019-10-10	04:01:00	0	0	275.117	327.85	5.56067	71.0267	1.3935
2019-10-10	05:00:00	0	0	274.817	327.5	5.28367	73.5017	1.54583
2019-10-10	06:00:00	0	0	274.817	326.867	5.33367	72.93	1.6525
2019-10-10	07:00:00	26.1917	11.0425	275.85	334.617	5.50333	75.3233	2.40617
2019-10-10	08:00:00	189.067	60.125	281.317	358.433	9.61667	64.3817	2.20733
2019-10-10	09:00:00	405.65	104.333	292.567	389.25	14.6383	43.0917	3.607
2019-10-10	10:00:00	605.95	133.367	304.8	410.767	17.52	45.6967	4.2465
2019-10-10	11:00:00	740.7	149.5	321.667	431.017	20.8167	41.025	4.7925
2019-10-10	12:00:00	808.2	158.917	346.95	446.217	23.0833	35.2317	5.99483
2019-10-10	13:00:00	948.667	181.583	355.833	465.45	25.0567	33.3883	6.2925
2019-10-10	14:00:00	891.767	171.233	354.133	469.933	26.0517	31.8583	6.223
2019-10-10	15:00:00	500.017	99.3733	373.683	456.383	25.5967	35.3133	5.57017
2019-10-10	16:00:00	355.217	74.645	396.883	447.35	25.535	39.295	4.576
2019-10-10	17:00:00	221.567	47.0233	392	444.35	25.5883	38.3167	4.3455
2019-10-10	18:00:00	124.077	26.1117	395.267	439.05	24.5467	46.3883	3.1025
2019-10-10	19:00:00	33.8945	7.592	388.4	429.35	23.5017	57.3733	2.11517
2019-10-10	20:00:00	0	0	384.183	423.483	21.8717	65.7683	2.80033
2019-10-10	21:00:00	0	0	366.883	408.183	19.6767	73.4683	1.8455
2019-10-10	22:00:00	0	0	362.683	396.067	18.4283	77.7467	1.24267
2019-10-10	23:00:00	0	0	397.633	404.033	18.89	77.62	1.928
2019-10-11	00:00:00	0	0	385.533	407	18.3117	88.9833	4.4165
2019-10-11	01:00:00	0	0	367.833	397.683	16.8917	87.6	2.45067
2019-10-11	02:00:00	0	0	347.25	389.983	15.4733	86.5167	3.1515
2019-10-11	03:00:00	0	0	346.317	386.25	14.825	88.6	2.57067
2019-10-11	04:00:00	0	0	336.767	383.583	14.375	92.9	2.37883
2019-10-11	05:00:00	0	0	322.15	380.067	13.395	95.5833	2.21333
2019-10-11	06:00:00	0	0	314.217	378.95	13.2817	96.0667	3.29183
2019-10-11	07:00:00	21.3983	7.52117	308.517	374.067	12.9783	94.3	1.77683
2019-10-11	08:00:00	192.833	59.3967	312.067	391.733	16.515	77.265	3.7765
2019-10-11	09:00:00	413.633	106.103	315.15	407.95	18.96	56.8767	6.06017
2019-10-11	10:00:00	610.617	134.25	322.517	426.717	21.49	39.6233	7.1175
2019-10-11	11:00:00	751.483	146.6	327.117	440.417	22.315	40.0233	6.27017
2019-10-11	12:00:00	859.167	155.783	330.867	451.533	22.7717	40.4217	5.03367
2019-10-11	13:00:00	924.5	167.45	337.9	460.533	23.405	36.6533	4.7785
2019-10-11	14:00:00	908.333	164.783	336.25	463.5	23.8	36.8133	4.73683
2019-10-11	15:00:00	763.95	148.167	339.817	455.133	23.4217	37.035	3.9895
2019-10-11	16:00:00	582.517	119.667	344.633	445.533	22.7067	40.2567	3.876
2019-10-11	17:00:00	358.517	80.1533	349.433	426.1	20.88	47.65	4.392
2019-10-11	18:00:00	203.65	47.5883	326.783	408.383	17.5583	54.9633	5.373
2019-10-11	19:00:00	66.1067	16.4535	324.083	388.867	14.205	64.2817	5.15317
2019-10-11	20:00:00	0	0	313.4	374.6	11.875	68.2583	3.80817
2019-10-11	21:00:00	0	0	304.133	365.333	10.0333	78.335	3.66
2019-10-11	22:00:00	0	0	318.283	362.35	9.40667	82.65	2.44617
2019-10-11	23:00:00	0	0	316.417	360.4	9.09667	85.3167	2.12083
2019-10-12	00:00:00	0	0	312.667	354.1	8.05817	90.4	1.24467
2019-10-12	01:00:00	0	0	319.55	353.317	7.99283	91.25	0.773167
2019-10-12	02:00:00	0	0	293.133	345.25	7.34217	93.3833	0.921667
2019-10-12	03:00:00	0	0	285.567	340.783	6.39567	95.6333	1.28417
2019-10-12	04:01:00	0	0	304.667	340.05	6.51483	97.5167	0.797833
2019-10-12	05:00:00	0	0	345.65	352.717	7.62967	98.1167	1.04233
2019-10-12	06:00:00	0	0	355.567	358.05	8.32333	98.8167	1.3725
2019-10-12	07:00:00	0	0	357.583	360.05	8.72333	99.3833	1.85617
2019-10-12	08:00:00	39.295	9.40017	362.817	365.133	9.61833	99.65	1.75233
2019-10-12	09:00:00	56.835	13.1162	368.4	372.35	10.6617	99.8	1.78317
2019-10-12	10:00:00	164.083	38.1367	372.2	385.183	12.1167	99.65	1.24883
2019-10-12	11:00:00	230.783	51.4233	368.367	396.15	13.6183	97.8667	2.30467
2019-10-12	12:00:00	139.3	29.0067	383.383	393.3	14.0467	95.7833	3.35317
2019-10-12	13:00:00	319.617	64.9567	389.617	406.7	15.48	94.35	2.44233
2019-10-12	14:00:00	414.8	82.7183	392.85	417.233	17.3733	87.7	3.18467
2019-10-12	15:00:00	137.333	26.8983	395	405.983	16.68	90.1667	3.835
2019-10-12	16:00:00	195.417	39.865	396.9	409.967	17.3433	88.9	4.42267
2019-10-12	17:00:00	375.983	82.5067	360.45	417.283	18.545	84.3667	5.429
2019-10-12	18:00:00	253.517	60.9817	352.483	415.967	19.0233	80.9683	5.59083
2019-10-12	19:00:00	52.8407	12.8753	355.667	404.767	17.585	87.4167	4.61483
2019-10-12	20:00:00	0	0	339.117	392.633	16.1983	90.2	2.23417
2019-10-12	21:00:00	0	0	318.55	374.35	13.9717	80.155	1.646
2019-10-12	22:00:00	0	0	309.583	364.533	13.3633	71.005	1.577
2019-10-12	23:00:00	0	0	300.717	359.117	10.74	75.795	2.32967
2019-10-13	00:00:00	0	0	290.817	359.5	9.72333	80.81	3.14367
2019-10-13	01:00:00	0	0	288.517	354.15	9.09333	83.8167	2.359
2019-10-13	02:00:00	0	0	312.367	356.117	8.98333	81.11	2.852
2019-10-13	03:00:00	0	0	308.867	358.6	9.36667	74.7733	3.78567
2019-10-13	04:01:00	0	0	283.183	356.767	8.73833	78.5067	6.65867
2019-10-13	05:00:00	0	0	273.467	348.533	7.35583	82.5333	4.137
2019-10-13	06:00:00	0	0	265.617	334.517	5.2985	88.45	2.19817
2019-10-13	07:00:00	27.4225	10.7823	263.1	343.583	6.31967	86.6667	5.68033
2019-10-13	08:00:00	206.45	65.3283	265.35	356.083	8.07133	82.3833	6.163
2019-10-13	09:00:00	433.417	114.1	268.65	372.75	10.485	69.1433	7.40083
2019-10-13	10:00:00	627.75	141.717	277.433	384.633	11.835	55.62	8.56333
2019-10-13	11:00:00	771.95	153.833	283.283	396.133	12.7817	53.38	7.7155
2019-10-13	12:00:00	865.5	162.783	290.683	406.9	13.9567	45.3067	7.65467
2019-10-13	13:00:00	886.9	165.45	290.383	411.5	14.145	37.3533	7.2355
2019-10-13	14:00:00	906.5	168.1	283.567	414.783	14.11	33.245	7.46967
2019-10-13	15:00:00	854.5	165.717	278.267	410.917	14.075	31.1283	8.14933
2019-10-13	16:00:00	741.2	155.05	271.5	403.883	13.8883	29.1683	8.56733
2019-10-13	17:00:00	561.4	131.633	267.683	392.65	13.2917	28.5317	8.57167
2019-10-13	18:00:00	337.233	90.4217	261.783	378.867	11.8867	26.85	8.515
2019-10-13	19:00:00	98.8267	28.9218	259.75	365.567	10.255	32.6033	7.274
2019-10-13	20:00:00	0	0	264.683	354.133	8.24983	47.0683	5.447
2019-10-13	21:00:00	0	0	260.283	347.75	6.69133	69.6067	5.705
2019-10-13	22:00:00	0	0	262.55	341.783	5.51417	75.3117	4.209
2019-10-13	23:00:00	0	0	259.35	330.983	3.57933	82.3667	2.13417
2019-10-14	00:00:00	0	0	258.633	331.2	3.39083	82.1	3.54117
2019-10-14	01:00:00	0	0	253.9	324.633	2.0565	85.05	2.17483
2019-10-14	02:00:00	0	0	258.733	322.017	1.55417	87.6833	2.2745
2019-10-14	03:00:00	0	0	268.933	322.617	1.55783	89.5	2.46033
2019-10-14	04:01:00	0	0	268.8	327.683	2.45783	87.8	3.18033
2019-10-14	05:00:00	0	0	287.583	330.333	2.92083	85.8667	2.846
2019-10-14	06:00:00	0	0	300	334.067	3.57083	84.4667	2.91167
2019-10-14	07:00:00	15.095	3.97083	314.767	337.867	4.14517	81.57	3.05817
2019-10-14	08:00:00	142.883	37.1883	301.967	347.983	5.73283	75.61	3.49133
2019-10-14	09:00:00	313.583	76.0183	292.15	358.417	7.18083	68.0017	4.73217
2019-10-14	10:00:00	649.367	148.683	316.017	378.4	9.1	54.0967	6.05167
2019-10-14	11:00:00	594.133	123.133	313.383	378.6	9.47167	54.1483	5.75283
2019-10-14	12:00:00	761.5	148.467	307.333	391.467	10.155	53.215	5.43317
2019-10-14	13:00:00	911.667	160	279.583	400.7	10.735	49.8667	5.40933
2019-10-14	14:00:00	950.167	165.133	273.05	409.833	11.44	46.3567	5.22667
2019-10-14	15:00:00	873.667	161.267	274.117	408.2	12.0217	44.2767	5.328
2019-10-14	16:00:00	739.05	149.717	274.117	400.467	12.185	43.8217	5.7055
2019-10-14	17:00:00	557.717	126.95	272.883	388.333	11.5483	43.9533	5.92333
2019-10-14	18:00:00	314.283	79.1667	278	373.633	10.245	48.4083	6.12217
2019-10-14	19:00:00	92.4867	25.205	274.517	356.417	7.74067	56.6	6.14533
2019-10-14	20:00:00	0	0	259.133	341.383	5.2005	66.5133	4.49967
2019-10-14	21:00:00	0	0	288.433	338.083	4.342	72.4167	3.48517
2019-10-14	22:00:00	0	0	324.2	343.3	5.014	69.1883	3.99417
2019-10-14	23:00:00	0	0	322.383	341.9	4.70417	69.62	3.57067
2019-10-15	00:00:00	0	0	319.533	341.033	4.60683	69.5867	3.16467
2019-10-15	01:00:00	0	0	322.2	341.4	4.66367	70.7933	2.78217
2019-10-15	02:00:00	0	0	323.5	341.5	4.6555	71.69	2.36883
2019-10-15	03:00:00	0	0	324.383	341.067	4.59717	72.97	1.9555
2019-10-15	04:01:00	0	0	322.983	340.717	4.50367	74.185	2.23133
2019-10-15	05:00:00	0	0	315.55	338.833	4.1855	77.075	1.93933
2019-10-15	06:00:00	0	0	319.217	338.233	4.06633	79.165	1.5125
2019-10-15	07:00:00	0	0	322.55	339.667	4.39633	78.2783	1.264
2019-10-15	08:00:00	43.1983	9.941	313.283	342.35	4.78983	76.9467	1.94517
2019-10-15	09:00:00	135.667	29.7217	312.667	348.65	5.534	76.4017	2.92733
2019-10-15	10:00:00	210.767	44.7967	321.3	354.083	6.44233	73.795	3.86667
2019-10-15	11:00:00	478.267	100.317	324.917	371.85	8.20267	70.9367	4.10467
2019-10-15	12:00:00	550.85	111.967	333.267	380.817	9.63667	68.7383	3.55233
2019-10-15	13:00:00	473.317	94.7283	339.567	383.4	10.1383	65.6717	3.708
2019-10-15	14:00:00	624.333	122.617	328.767	391.533	11.3983	59.2917	3.83183
2019-10-15	15:00:00	470.733	96.0083	338.317	387.65	11.4167	58.4	3.96733
2019-10-15	16:00:00	266.717	54.71	345.25	381.067	11.15	61.4983	3.76133
2019-10-15	17:00:00	119.358	25.01	346.417	373.3	10.5467	65.7383	3.83067
2019-10-15	18:00:00	65.635	13.945	346.25	370.183	10.3317	67.2333	3.72867
2019-10-15	19:00:00	21.1743	4.6715	346.75	366.05	9.63833	71.895	3.62283
2019-10-15	20:00:00	0	0	343.067	361	8.705	78.2217	3.58633
2019-10-15	21:00:00	0	0	348.617	359.783	8.46	79.8333	3.56133
2019-10-15	22:00:00	0	0	339.883	356.483	7.75367	84.0333	3.94967
2019-10-15	23:00:00	0	0	330	353.817	7.36417	88.6833	3.5815
2019-10-16	00:00:00	0	0	338.817	354.183	7.37883	89.6	2.40633
2019-10-16	01:00:00	0	0	338.083	353.733	7.26317	90.7167	1.89883
2019-10-16	02:00:00	0	0	338.25	353.967	7.38383	90.25	1.97833
2019-10-16	03:00:00	0	0	337.917	353.483	7.2715	91.9667	1.9975
2019-10-16	04:01:00	0	0	343.317	354.25	7.367	92.4667	1.9995
2019-10-16	05:00:00	0	0	341.65	354.517	7.48667	92.6833	1.9675
2019-10-16	06:00:00	0	0	339.8	354.233	7.4835	92.8167	1.90767
2019-10-16	07:00:00	15.4117	3.5575	342.117	356.683	7.90683	91.9167	2.45967
2019-10-16	08:00:00	65.3133	14.0083	346.917	362.617	8.86833	89.8	2.9975
2019-10-16	09:00:00	195.767	41.5633	344.617	371.783	10.2283	85.7833	3.87567
2019-10-16	10:00:00	292.267	61.2917	351.617	381.4	11.9633	77.9733	4.15333
2019-10-16	11:00:00	376.767	78.535	359.167	390.733	13.5767	68.5467	4.8525
2019-10-16	12:00:00	394.533	80.8833	365.683	395.867	14.5033	65.7933	4.84283
2019-10-16	13:00:00	453.783	93.9833	369.367	402.533	15.55	61.6333	4.99983
2019-10-16	14:00:00	411.867	84.6517	371.533	404.3	16.0783	60.9383	5.2965
2019-10-16	15:00:00	205.783	44.3883	372.717	399.233	15.965	60.2183	5.178
2019-10-16	16:00:00	319.567	64.7517	371.417	404.1	16.51	59.105	5.19417
2019-10-16	17:00:00	179.433	36.4833	372.717	401.367	16.32	58.9633	5.5605
2019-10-16	18:00:00	104.717	21.3983	370.55	397.65	15.8467	61.805	5.82383
2019-10-16	19:00:00	42.3133	9.15617	368.133	393.183	15.18	65.2867	5.6665
2019-10-16	20:00:00	0	0	320.883	382.283	13.6033	72.0017	5.04783
2019-10-16	21:00:00	0	0	325.75	376.3	12.3867	78.5517	4.882
2019-10-16	22:00:00	0	0	320.017	370.183	11.1267	86.85	4.426
2019-10-16	23:00:00	0	0	323.417	368.4	10.7367	91.4833	4.373
2019-10-17	00:00:00	0	0	345.067	369.4	10.7167	93.75	4.18467
2019-10-17	01:00:00	0	0	357.55	370.017	10.665	94.75	4.73217
2019-10-17	02:00:00	0	0	366.217	370.8	10.7033	95.3	4.60117
2019-10-17	03:00:00	0	0	367.883	372.533	11.1067	95.3333	5.05967
2019-10-17	04:01:00	0	0	368.533	373.133	11.2217	95.4833	5.27883
2019-10-17	05:00:00	0	0	367.75	373.267	11.295	95.55	5.62667
2019-10-17	06:00:00	0	0	369.133	373.6	11.395	95.5333	5.782
2019-10-17	07:00:00	0	0	370.283	374.433	11.56	95.85	5.87533
2019-10-17	08:00:00	18.3633	3.663	371.65	374.35	11.5967	97.7667	5.8245
2019-10-17	09:00:00	11.0167	2.01517	373.6	376.283	11.965	98.25	5.1105
2019-10-17	10:00:00	43.9398	7.6925	373.483	377.933	12.2433	98.6667	5.1
2019-10-17	11:00:00	110.422	20.0833	377.433	382.717	12.9217	98.6333	6.455
2019-10-17	12:00:00	142.817	26.5583	380.15	385.533	13.3817	97.95	7.6985
2019-10-17	13:00:00	103.755	17.8402	381.167	386.333	13.5867	97.7833	7.24033
2019-10-17	14:00:00	62.2833	9.621	380.2	384.883	13.41	98.3	6.659
2019-10-17	15:00:00	120.4	22.11	382.367	387.733	13.695	98.4833	5.1225
2019-10-17	16:00:00	92.8617	17.25	382.767	387.633	13.755	98.5	5.254
2019-10-17	17:00:00	44.0333	7.77283	382.8	386.867	13.7833	98.95	4.27017
2019-10-17	18:00:00	84.0683	17.1617	384.167	389.983	14.2967	99.3833	3.9585
2019-10-17	19:00:00	43.9433	10.102	388.95	392.233	14.8133	99.3333	2.42383
2019-10-17	20:00:00	0	0	364.267	385.183	13.9	98.8333	1.93417
2019-10-17	21:00:00	0	0	348.333	377.45	12.8433	97.1833	2.01583
2019-10-17	22:00:00	0	0	341.717	375.867	12.635	96.6167	3.07633
2019-10-17	23:00:00	0	0	336.017	373.25	12.1417	94	3.6285
2019-10-18	00:00:00	0	0	306.933	368.483	11.3617	92.5833	3.8625
2019-10-18	01:00:00	0	0	292.033	368.017	11.34	92.3667	4.56967
2019-10-18	02:00:00	0	0	289.8	366.433	10.7767	93.5667	4.92033
2019-10-18	03:00:00	0	0	286.567	364.2	10.3233	94.9833	4.99117
2019-10-18	04:01:00	0	0	284.2	364.183	10.6667	93.35	4.21683
2019-10-18	05:00:00	0	0	283.75	364.667	10.865	91.15	4.026
2019-10-18	06:00:00	0	0	278.683	363.1	10.4567	90.8667	5.76483
2019-10-18	07:00:00	21.1417	5.05183	296.15	363.417	10.155	91.8833	6.73967
2019-10-18	08:00:00	133.73	32.095	305.6	366.917	10.5317	90.8	8.053
2019-10-18	09:00:00	444.717	111.233	285.967	377.333	11.9567	86.2333	8.78333
2019-10-18	10:00:00	653.1	138.717	298.767	389.467	13.7833	79.68	8.45133
2019-10-18	11:00:00	805.05	148.767	301.483	397.5	14.8583	74.0867	9.57
2019-10-18	12:00:00	868.067	149.283	314.983	405.433	15.8567	68.1133	8.74
2019-10-18	13:00:00	916.083	156.417	322.883	411.717	16.7417	61.09	8.46833
2019-10-18	14:00:00	897	157	318.65	415.717	17.6167	57.6583	8.50833
2019-10-18	15:00:00	776.3	145.667	319.667	415.917	18.1833	54.1083	8.3125
2019-10-18	16:00:00	760.617	156.6	313.5	418.45	18.865	50.6267	8.11617
2019-10-18	17:00:00	568.4	132.467	309.85	413.683	18.9333	48.055	7.9835
2019-10-18	18:00:00	348.533	91.1433	304.833	406.05	18.275	50.235	7.08183
2019-10-18	19:00:00	127.873	36.8117	297.35	393.017	16.3783	56.2933	5.16833
2019-10-18	20:00:00	0	0	287.75	372.417	12.175	74.56	2.83317
2019-10-18	21:00:00	0	0	281.267	358.267	9.63167	86.4	1.781
2019-10-18	22:00:00	0	0	279.183	351.683	8.48867	89.95	1.56317
2019-10-18	23:00:00	0	0	276.383	348.233	7.3105	93.0667	1.85483
2019-10-19	00:00:00	0	0	277.067	346.067	7.12883	93.1667	1.56783
2019-10-19	01:00:00	0	0	273.167	344.5	6.4935	94.2	1.727
2019-10-19	02:00:00	0	0	271.817	346.2	6.90817	92.8833	2.1215
2019-10-19	03:00:00	0	0	271.033	344.65	6.77017	92.25	2.14183
2019-10-19	04:01:00	0	0	269.05	346.033	7.21433	88.35	2.688
2019-10-19	05:00:00	0	0	264.317	342.217	6.3165	90.7667	2.029
2019-10-19	06:00:00	0	0	263.75	341.9	6.15983	88.7667	2.7425
2019-10-19	07:00:00	50.7617	20.6533	263.533	342.683	6.39217	87.95	2.22667
2019-10-19	08:00:00	245.283	75.0733	268.233	359.667	9.58567	79.8183	2.96167
2019-10-19	09:00:00	470.817	118.533	276.4	380.4	12.6233	64.4033	2.97533
2019-10-19	10:00:00	672.233	144.433	285.25	397.7	14.9783	55.225	3.23783
2019-10-19	11:00:00	826.667	154.683	293.733	413.617	17.14	48.1033	3.10283
2019-10-19	12:00:00	926.667	154.417	301.9	427.85	18.7283	44.5	2.64233
2019-10-19	13:00:00	973.167	154.8	307.15	436.45	19.9883	37.995	2.65917
2019-10-19	14:00:00	960	155.817	312.55	442.083	21.015	39.3633	2.48683
2019-10-19	15:00:00	883	153.317	314.483	442.933	21.5217	34.2233	2.45517
2019-10-19	16:00:00	747.417	144.6	315.867	437.733	21.5883	38.4233	2.77833
2019-10-19	17:00:00	569.717	126.233	315.7	429.5	21.7133	38.7217	2.40233
2019-10-19	18:00:00	355.983	88.5333	313.45	418.567	20.9867	41.7867	2.00917
2019-10-19	19:00:00	132.443	36.155	311.367	402.783	18.5833	54.9183	2.666
2019-10-19	20:00:00	0	0	302.3	387.35	14.8683	78.2167	3.4925
2019-10-19	21:00:00	0	0	291.067	374.35	12.1367	79.3567	3.64933
2019-10-19	22:00:00	0	0	284.233	365.217	10.335	84.6167	2.95617
2019-10-19	23:00:00	0	0	276.367	357.217	8.6105	89.5	2.39833
2019-10-20	00:00:00	0	0	274.433	350.95	7.31883	94.6833	1.78467
2019-10-20	01:00:00	0	0	275.217	347.517	6.70167	96.8667	1.45
2019-10-20	02:00:00	0	0	321.717	349.1	6.69483	98.2833	1.26417
2019-10-20	03:00:00	0	0	349.517	354.283	7.34533	99.1	1.80267
2019-10-20	04:01:00	0	0	344.667	353.9	7.18117	99.55	2.10133
2019-10-20	05:00:00	0	0	320.767	351.767	6.87133	99.6333	2.222
2019-10-20	06:00:00	0	0	338.15	350.55	6.79267	99.7833	2.59267
2019-10-20	07:00:00	25.6885	5.86967	340.883	350.767	6.5435	99.9833	2.6575
2019-10-20	08:00:00	199.683	50.4217	316.667	357.067	7.08633	99.8833	2.65867
2019-10-20	09:00:00	319.05	76.7517	293.667	366.45	8.634	96.0167	2.71367
2019-10-20	10:00:00	414.267	92.135	306.517	378.55	10.6733	87.4333	2.10267
2019-10-20	11:00:00	399.3	85.4517	321.433	383.65	12.27	79.6783	2.545
2019-10-20	12:00:00	759.267	148.15	318.083	402.067	14.6933	65.385	3.43883
2019-10-20	13:00:00	452.117	94.1833	333.283	395.483	15.0083	57.105	3.3355
2019-10-20	14:00:00	444.567	92.55	334.8	396.533	15.3383	56.95	3.30867
2019-10-20	15:00:00	463.9	95.6017	335.15	398.833	15.8317	52.0317	3.10483
2019-10-20	16:00:00	425.95	90.145	336.05	399.217	16.2	54.8133	2.94033
2019-10-20	17:00:00	438.683	94.3683	318.167	402.717	16.5583	53.6683	3.04717
2019-10-20	18:00:00	126.8	27.295	345.35	392.3	15.4033	62.0967	2.51483
2019-10-20	19:00:00	42.6317	9.89233	338.917	383.283	14.0067	68.4283	1.77767
2019-10-20	20:00:00	0	0	338.033	375.45	12.8567	74.7267	1.39083
2019-10-20	21:00:00	0	0	342.617	375.683	12.5367	80.515	2.55
2019-10-20	22:00:00	0	0	331.133	370.933	11.3717	88.1333	2.069
2019-10-20	23:00:00	0	0	329.467	368.783	10.7817	91.0167	2.42783
2019-10-21	00:00:00	0	0	333.967	366.517	10.2367	94.1667	1.90033
2019-10-21	01:00:00	0	0	335.933	365.917	10.095	95.4167	1.82267
2019-10-21	02:00:00	0	0	336.683	364.217	9.75	96.6833	0.9305
2019-10-21	03:00:00	0	0	340.817	363.517	9.60167	97.4833	0.845167
2019-10-21	04:01:00	0	0	345.583	364.383	9.61	98.2833	1.6035
[truncated: 1,339 more rows]

## Sheet: Sensors Description
Data Logger: CR1000	Sensor Kipp & Zonen: Campbell CNR-4 (spectral unit: mm)
Variable	SWUpper	SWLower	LWUpper	LWLower
Spectral range	0.305-2.800	0.305-2.801	4.5-42.0	4.5-42.1
Uncertainty in Daily Total	<5%	<5%	<10%	<10%
	Sensor: Campbell CS-215
	AirTC_2M (Celsius)	RH_2M (%)
Measurement Range	-40 +70	0 -100
Accuracy	± 0.4 from 5 °C to 40 °C	± 4
	Sensor: Gill Instruments Ltd.l WindSonic4
	WS_ms_2M (m/s)
Range	0-60
Accuracy	± 2%

## Sheet: Ref_Lab_vs_Field
Example for Barley 11/19/2019
	Lab	Field
Wavelenght (µm)	Reflectance (%)	Reflectance (%)
338.5	0.86	0.83
340	0.84	0.83
341.5	0.84	0.82
343	0.84	0.81
344.4	0.83	0.81
345.9	0.82	0.8
347.4	0.82	0.8
348.9	0.81	0.79
350.3	0.81	0.78
351.8	0.8	0.77
353.3	0.8	0.77
354.8	0.8	0.78
356.2	0.81	0.79
357.7	0.82	0.8
359.2	0.82	0.8
360.6	0.82	0.79
362.1	0.81	0.79
363.6	0.81	0.79
365.1	0.81	0.78
366.5	0.81	0.79
368	0.82	0.8
369.5	0.83	0.8
371	0.84	0.81
372.4	0.85	0.82
373.9	0.86	0.83
375.4	0.86	0.83
376.8	0.85	0.83
378.3	0.86	0.83
379.8	0.87	0.84
381.2	0.89	0.86
382.7	0.91	0.86
384.2	0.92	0.87
385.6	0.93	0.88
387.1	0.93	0.89
388.6	0.94	0.89
390	0.94	0.9
391.5	0.96	0.91
393	0.97	0.92
394.4	0.99	0.93
395.9	1	0.94
397.4	1.01	0.94
398.8	1.02	0.95
400.3	1.03	0.96
401.8	1.04	0.98
403.2	1.06	0.99
404.7	1.08	1.01
406.1	1.1	1.03
407.6	1.12	1.04
409.1	1.14	1.06
410.5	1.15	1.08
412	1.18	1.1
413.4	1.2	1.12
414.9	1.22	1.14
416.4	1.24	1.16
417.8	1.26	1.18
419.3	1.29	1.21
420.7	1.31	1.23
422.2	1.33	1.25
423.6	1.35	1.27
425.1	1.37	1.29
426.5	1.4	1.31
428	1.42	1.33
429.4	1.44	1.36
430.9	1.46	1.38
432.3	1.48	1.4
433.8	1.5	1.41
435.2	1.52	1.43
436.7	1.54	1.45
438.1	1.56	1.47
439.6	1.58	1.49
441	1.6	1.51
442.5	1.62	1.53
443.9	1.64	1.55
445.4	1.67	1.57
446.8	1.69	1.59
448.3	1.71	1.61
449.7	1.74	1.63
451.1	1.76	1.65
452.6	1.78	1.67
454	1.8	1.69
455.5	1.82	1.71
456.9	1.84	1.72
458.4	1.86	1.74
459.8	1.87	1.76
461.2	1.89	1.77
462.7	1.91	1.79
464.1	1.92	1.8
465.5	1.94	1.82
467	1.96	1.83
468.4	1.97	1.84
469.9	1.99	1.86
471.3	2	1.87
472.7	2.02	1.89
474.1	2.04	1.9
475.6	2.05	1.92
477	2.07	1.93
478.5	2.08	1.94
479.9	2.09	1.95
481.3	2.11	1.97
482.7	2.12	1.98
484.2	2.14	1.99
485.6	2.16	2.01
487	2.17	2.03
488.5	2.19	2.04
489.9	2.21	2.06
491.3	2.23	2.08
492.7	2.26	2.1
494.2	2.29	2.13
495.6	2.32	2.15
497	2.35	2.18
498.4	2.39	2.22
499.9	2.43	2.25
501.3	2.48	2.3
502.7	2.53	2.34
504.1	2.59	2.39
505.5	2.66	2.45
507	2.73	2.51
508.4	2.8	2.58
509.8	2.89	2.66
511.2	2.98	2.74
512.6	3.09	2.83
514	3.2	2.93
515.5	3.32	3.04
516.9	3.45	3.16
518.3	3.58	3.28
519.7	3.72	3.41
521.1	3.87	3.54
522.5	4.01	3.67
523.9	4.16	3.8
525.3	4.3	3.93
526.8	4.43	4.06
528.2	4.57	4.18
529.6	4.69	4.3
531	4.81	4.4
532.4	4.94	4.5
533.8	5.04	4.62
535.2	5.08	4.69
536.6	5.14	4.77
538	5.23	4.83
539.4	5.36	4.9
540.8	5.45	4.97
542.2	5.49	5.02
543.6	5.56	5.08
545	5.62	5.13
546.4	5.66	5.18
547.8	5.68	5.22
549.2	5.74	5.26
550.6	5.79	5.3
552	5.81	5.33
553.4	5.83	5.35
554.8	5.86	5.37
556.2	5.87	5.39
557.6	5.87	5.39
559	5.87	5.4
560.4	5.87	5.41
561.8	5.86	5.4
563.2	5.85	5.38
564.6	5.83	5.36
566	5.79	5.32
567.4	5.75	5.29
568.8	5.7	5.24
570.2	5.65	5.19
571.5	5.59	5.14
572.9	5.53	5.09
574.3	5.48	5.04
575.7	5.43	5
577.1	5.38	4.95
578.5	5.34	4.92
579.9	5.3	4.88
581.2	5.27	4.85
582.6	5.24	4.82
584	5.21	4.8
585.4	5.19	4.78
586.8	5.17	4.77
588.2	5.16	4.75
589.5	5.15	4.74
590.9	5.13	4.73
592.3	5.13	4.72
593.7	5.12	4.72
595.1	5.12	4.72
596.5	5.12	4.73
597.8	5.12	4.73
599.2	5.13	4.73
600.6	5.12	4.73
602	5.12	4.73
603.3	5.11	4.72
604.7	5.1	4.71
606.1	5.08	4.69
607.5	5.06	4.67
608.8	5.04	4.65
610.2	5.01	4.63
611.6	4.98	4.6
612.9	4.94	4.57
614.3	4.91	4.54
615.7	4.88	4.51
617	4.85	4.49
618.4	4.83	4.47
619.8	4.81	4.45
621.2	4.8	4.44
622.5	4.79	4.44
623.9	4.79	4.43
625.2	4.78	4.43
626.6	4.79	4.43
628	4.79	4.44
629.3	4.8	4.45
630.7	4.81	4.46
632.1	4.81	4.46
633.4	4.81	4.46
634.8	4.79	4.45
636.2	4.78	4.43
637.5	4.75	4.41
638.9	4.72	4.38
640.2	4.68	4.34
641.6	4.63	4.3
642.9	4.58	4.26
644.3	4.54	4.22
645.7	4.49	4.18
647	4.46	4.15
648.4	4.42	4.12
649.7	4.39	4.09
651.1	4.36	4.07
652.4	4.34	4.04
653.8	4.34	4.03
655.1	4.31	4.02
656.5	4.26	3.99
657.8	4.22	3.96
659.2	4.17	3.92
660.5	4.16	3.88
661.9	4.11	3.85
663.2	4.07	3.8
664.6	4.04	3.77
665.9	4	3.73
667.3	3.94	3.69
668.6	3.91	3.67
669.9	3.89	3.65
671.3	3.86	3.63
672.6	3.87	3.63
674	3.88	3.63
675.3	3.87	3.63
676.7	3.86	3.64
678	3.89	3.66
679.3	3.92	3.69
680.7	3.97	3.73
682	4.02	3.78
683.3	4.1	3.85
684.7	4.2	3.95
686	4.35	4.08
687.3	4.54	4.26
688.7	4.75	4.46
690	4.99	4.68
691.3	5.26	4.93
692.7	5.58	5.21
694	5.93	5.54
695.3	6.32	5.9
696.7	6.74	6.29
698	7.19	6.71
699.3	7.67	7.15
700.7	8.16	7.61
702	8.66	8.08
703.3	9.16	8.54
704.6	9.65	9
706	10.14	9.46
707.3	10.63	9.92
708.6	11.12	10.38
709.9	11.62	10.84
711.2	12.13	11.32
712.6	12.64	11.8
713.9	13.17	12.29
715.2	13.71	12.79
716.5	14.28	13.31
717.8	14.89	13.87
719.2	15.5	14.47
720.5	16.1	15.04
721.8	16.7	15.59
723.1	17.3	16.15
724.4	17.93	16.74
725.7	18.57	17.34
727	19.2	17.93
728.3	19.82	18.51
729.7	20.44	19.09
731	21.03	19.65
732.3	21.6	20.18
733.6	22.16	20.7
734.9	22.7	21.2
736.2	23.23	21.7
737.5	23.75	22.18
738.8	24.24	22.64
740.1	24.7	23.07
741.4	25.14	23.49
742.7	25.55	23.87
744	25.95	24.23
745.3	26.31	24.57
746.6	26.65	24.88
747.9	26.97	25.18
749.2	27.26	25.45
750.5	27.54	25.7
751.8	27.78	25.93
753.1	28.01	26.15
754.4	28.23	26.34
755.7	28.42	26.52
757	28.64	26.7
758.3	28.96	26.95
759.6	29.39	27.33
760.9	29.77	27.72
762.2	29.91	27.94
763.5	29.88	27.96
764.7	29.82	27.94
766	29.76	27.88
767.3	29.79	27.87
768.6	29.85	27.9
769.9	29.94	27.96
771.2	30.02	28.03
772.4	30.12	28.12
773.7	30.21	28.21
775	30.31	28.3
776.3	30.4	28.38
777.6	30.48	28.46
778.8	30.57	28.54
780.1	30.66	28.63
781.4	30.75	28.71
782.7	30.83	28.79
784	30.92	28.87
785.2	31.01	28.95
786.5	31.1	29.04
787.8	31.19	29.12
789	31.27	29.2
790.3	31.37	29.29
791.6	31.45	29.36
792.8	31.52	29.44
794.1	31.6	29.52
795.4	31.67	29.58
796.6	31.76	29.66
797.9	31.84	29.74
799.2	31.93	29.82
800.4	32	29.88
801.7	32.09	29.96
803	32.16	30.03
804.2	32.23	30.1
805.5	32.3	30.17
806.7	32.38	30.25
808	32.46	30.32
809.2	32.53	30.38
810.5	32.62	30.46
811.7	32.71	30.54
813	32.82	30.62
814.2	32.94	30.73
815.5	33.02	30.8
816.8	33.1	30.89
818	33.13	30.93
819.2	33.16	30.97
820.5	33.22	31.02
821.7	33.28	31.08
823	33.35	31.15
824.2	33.37	31.18
825.5	33.42	31.22
826.7	33.48	31.28
827.9	33.51	31.32
829.2	33.56	31.36
830.4	33.6	31.39
831.7	33.63	31.43
832.9	33.65	31.45
834.1	33.68	31.48
835.4	33.73	31.54
836.6	33.75	31.56
837.8	33.8	31.61
839.1	33.85	31.67
840.3	33.91	31.73
841.5	33.96	31.76
842.8	34	31.8
844	34.06	31.87
845.2	34.1	31.91
846.4	34.15	31.96
847.7	34.22	32.02
848.9	34.28	32.09
850.1	34.33	32.13
851.3	34.38	32.18
852.5	34.42	32.22
853.8	34.45	32.25
855	34.49	32.29
856.2	34.53	32.33
857.4	34.58	32.38
858.6	34.67	32.47
859.8	34.71	32.5
861	34.75	32.54
862.2	34.79	32.59
863.5	34.82	32.61
864.7	34.89	32.69
865.9	34.92	32.7
867.1	34.94	32.73
868.3	34.96	32.77
869.5	35.01	32.81
870.7	35.06	32.86
871.9	35.11	32.89
873.1	35.14	32.93
874.3	35.19	32.97
875.5	35.2	32.99
876.7	35.25	33.04
877.9	35.27	33.06
879.1	35.31	33.1
880.3	35.36	33.14
881.5	35.37	33.16
882.7	35.38	33.18
883.9	35.41	33.2
885.1	35.42	33.21
886.3	35.48	33.26
887.5	35.5	33.29
888.6	35.52	33.32
889.8	35.53	33.32
891	35.55	33.34
892.2	35.61	33.39
893.4	35.65	33.4
894.6	35.68	33.42
895.7	35.75	33.49
896.9	35.77	33.52
898.1	35.83	33.58
899.3	35.79	33.54
900.5	35.82	33.58
901.6	35.82	33.59
902.8	35.8	33.59
904	35.84	33.61
905.2	35.85	33.62
906.3	35.92	33.68
907.5	35.96	33.72
908.7	35.94	33.69
909.8	35.97	33.72
911	35.96	33.73
912.2	36.04	33.78
913.4	35.98	33.74
914.5	36.04	33.78
915.7	36.01	33.76
916.9	36.01	33.78
918	35.97	33.75
919.2	35.95	33.73
920.3	35.9	33.69
921.5	35.89	33.68
922.7	35.91	33.73
923.8	35.89	33.71
925	35.84	33.62
926.1	35.84	33.6
927.3	35.86	33.61
928.5	35.82	33.58
929.6	35.82	33.54
930.8	35.8	33.47
931.9	35.82	33.48
933.1	35.75	33.39
934.2	35.72	33.45
935.4	35.41	33.17
936.5	35.36	33.16
937.7	35.24	33.09
938.8	35.16	33.03
940	35.04	32.85
941.1	35.06	32.84
942.3	35.08	32.93
943.4	34.85	32.71
944.5	34.81	32.67
945.7	34.5	32.4
946.8	34.29	32.16
948	34.25	32.16
949.1	34.02	31.94
950.3	33.89	31.85
951.4	33.59	31.59
952.5	33.49	31.45
953.7	33.15	31.08
954.8	33.07	31.04
956	32.86	30.89
957.1	32.63	30.68
958.2	32.54	30.65
959.4	32.46	30.55
960.5	32.16	30.21
961.6	32.13	30.18
962.8	32.03	30.15
963.9	32.03	30.18
965	31.84	30.03
966.2	31.77	29.98
967.3	31.81	30.02
968.4	31.77	29.95
969.6	31.72	29.9
970.7	31.73	29.87
971.8	31.53	29.66
973	31.53	29.69
974.1	31.66	29.76
975.2	31.58	29.72
976.3	31.66	29.84
977.5	31.68	29.83
978.6	31.46	29.68
979.7	31.6	29.85
980.8	31.67	29.76
982	31.68	29.83
983.1	31.62	29.83
984.2	31.53	29.77
985.4	31.67	29.86
986.5	31.45	29.65
987.6	31.61	29.84
988.7	31.56	29.73
989.9	31.78	30.06
990.9	30.75	29.35
994.7	31.05	29.64
998.5	31.37	29.94
1002.3	31.66	30.22
1006.1	31.96	30.5
1009.9	32.29	30.81
1013.7	32.65	31.16
1017.5	33.03	31.52
1021.3	33.44	31.9
1025.2	33.83	32.28
1028.9	34.21	32.64
1032.8	34.58	32.99
1036.6	34.9	33.3
1040.3	35.2	33.59
1044.2	35.48	33.86
1047.9	35.74	34.1
1051.8	36	34.35
1055.6	36.21	34.56
1059.3	36.4	34.74
1063.1	36.55	34.88
1066.9	36.66	34.99
1070.7	36.78	35.11
1074.5	36.87	35.19
1078.3	36.9	35.23
1082.1	36.89	35.21
1085.9	36.82	35.15
1089.7	36.75	35.08
1093.5	36.67	35
1097.3	36.6	34.93
1101.1	36.52	34.86
1104.9	36.48	34.82
1108.7	36.54	34.87
1112.4	36.62	34.92
1116.2	36.58	34.83
1120	36.14	34.35
1123.8	35.3	33.52
1127.6	34.56	32.86
1131.4	33.36	31.74
1135.2	32.34	30.82
1138.9	31.3	29.87
1142.7	30.37	28.99
1146.5	29.05	27.76
1150.3	27.7	26.5
1154.1	26.95	25.82
1157.8	26.45	25.37
1161.6	26.19	25.15
1165.4	26.02	24.99
1169.2	25.93	24.92
1172.9	25.86	24.86
1176.7	25.81	24.81
1180.5	25.72	24.73
1184.3	25.6	24.61
1188	25.48	24.5
1191.8	25.42	24.45
1195.6	25.42	24.45
1199.3	25.42	24.45
1203.1	25.43	24.46
1206.9	25.48	24.5
1210.6	25.56	24.59
1214.4	25.66	24.69
1218.2	25.81	24.84
1221.9	25.97	24.98
1225.7	26.13	25.14
1229.5	26.3	25.3
1233.2	26.47	25.47
1237	26.63	25.62
1240.8	26.76	25.76
1244.5	26.9	25.9
1248.3	27.02	26.01
1252	27.15	26.14
1255.8	27.31	26.29
1259.5	27.45	26.43
1263.3	27.52	26.5
1267	27.46	26.44
1270.8	27.37	26.37
1274.6	27.33	26.31
1278.3	27.29	26.29
1282.1	27.24	26.25
1285.8	27.14	26.15
1289.6	27.02	26.04
1293.3	26.83	25.86
1297	26.59	25.64
1300.8	26.32	25.38
1304.5	26.02	25.09
1308.3	25.66	24.75
1312	25.24	24.34
1315.8	24.75	23.87
1319.5	24.25	23.4
1323.2	23.84	23.01
1327	23.34	22.52
1330.7	22.76	21.96
1334.4	22.11	21.35
1338.2	21.79	21.01
1341.9	21.72	20.93
1345.6	21.9	21.04
1349.4	22.19	21.25
1353.1	22.33	21.26
1356.8	21.93	20.6
1360.6	21.14	19.89
1364.3	20.51	19.39
1368	19.96	18.8
1371.7	19.74	18.21
1375.5	19.47	18.45
1379.2	19.28	18.09
1382.9	18.35	17.2
1386.6	17.49	16.38
1390.3	16.42	15.46
1394.1	15.63	14.8
1397.8	14.58	13.68
1401.5	13.77	13.04
1405.2	12.41	11.71
1408.9	11.12	10.61
1412.7	10.23	9.75
1416.4	9.52	9.07
1420.1	8.98	8.6
1423.8	8.5	8.17
1427.5	8.34	8.01
1431.2	8.19	7.88
1434.9	8.1	7.78
1438.6	7.93	7.63
1442.3	7.74	7.46
1446	7.56	7.32
1449.7	7.38	7.15
1453.4	7.34	7.12
1457.1	7.35	7.13
1460.8	7.44	7.21
1464.5	7.58	7.35
1468.2	7.66	7.41
1471.9	7.72	7.49
1475.6	7.73	7.49
1479.3	7.87	7.63
1483	7.9	7.68
1486.7	7.98	7.75
1490.3	8.05	7.85
1494	8.17	7.97
1497.7	8.33	8.13
1501.4	8.47	8.28
1505.1	8.63	8.43
1508.8	8.77	8.57
1512.4	8.95	8.75
1516.1	9.13	8.92
1519.8	9.3	9.09
1523.5	9.47	9.27
1527.1	9.65	9.44
1530.8	9.83	9.6
1534.5	9.99	9.77
1538.2	10.17	9.95
1541.8	10.33	10.1
1545.5	10.49	10.26
1549.2	10.66	10.41
1552.8	10.82	10.57
1556.5	10.98	10.73
1560.2	11.13	10.88
1563.8	11.3	11.04
1567.5	11.46	11.19
1571.1	11.61	11.34
1574.8	11.73	11.46
1578.4	11.87	11.59
1582.1	12	11.71
1585.8	12.13	11.85
1589.4	12.28	11.99
1593.1	12.43	12.13
1596.7	12.59	12.29
1600.3	12.73	12.42
1604	12.86	12.55
1607.6	12.98	12.67
1611.3	13.1	12.79
1614.9	13.23	12.9
1618.6	13.36	13.03
1622.2	13.47	13.14
1625.8	13.59	13.26
1629.5	13.7	13.37
1633.1	13.82	13.49
1636.7	13.92	13.58
1640.4	14.01	13.67
1644	14.08	13.74
1647.6	14.16	13.81
1651.2	14.22	13.87
1654.9	14.27	13.91
1658.5	14.33	13.97
1662.1	14.35	13.99
1665.7	14.37	14.02
1669.4	14.37	14.02
1673	14.35	14
1676.6	14.34	13.98
1680.2	14.3	13.94
1683.8	14.24	13.88
1687.4	14.19	13.83
1691	14.14	13.77
1694.7	14.07	13.71
1698.2	14.01	13.66
1701.9	13.97	13.61
1705.5	13.9	13.55
1709.1	13.83	13.47
1712.7	13.72	13.37
1716.3	13.66	13.3
1719.9	13.55	13.2
1723.4	13.47	13.12
1727.1	13.38	13.03
1730.6	13.33	12.98
1734.2	13.26	12.92
1737.8	13.19	12.84
1741.4	13.11	12.77
1745	12.99	12.66
1748.6	12.88	12.56
1752.2	12.74	12.42
1755.7	12.64	12.33
1759.3	12.54	12.22
1762.9	12.44	12.09
1766.5	12.35	12.03
1770	12.31	11.97
1773.6	12.28	11.96
1777.2	12.27	11.94
1780.8	12.23	11.88
1784.3	12.22	11.88
1787.9	12.31	11.95
1791.4	12.34	11.99
1795	12.61	12.19
1798.6	12.64	12.19
1802.1	12.84	12.37
1805.7	12.96	12.44
1809.2	13.26	12.65
1812.8	13.64	12.96
1816.3	13.88	13.17
1819.9	14.3	13.54
1823.4	14.91	13.9
1827	15.3	14.16
1830.5	16.44	15.09
1834.1	16.85	15.45
1837.6	17.07	15.55
1841.2	17.14	16.04
1844.7	17.15	16.03
1848.2	17.38	15.56
1851.8	17.71	15.62
1855.3	17.48	15.73
1858.8	17.24	15.52
1862.3	17.47	15.75
1865.9	17.31	15.39
1869.4	17.52	15.69
1872.9	17.1	15.81
1876.4	16.33	14.97
1880	15.72	14.47
1883.5	14.63	13.35
1887	14.54	13.37
1890.5	14.19	12.64
1894	15.12	13.27
1897.5	15.52	14.05
1900.8	6.03	6.38
1903.6	6.64	8.59
1906.4	7.14	7.56
1909.1	6.14	6.14
1911.9	4.78	6.09
1914.7	4.89	3.76
1917.4	5.06	5.36
1920.2	4.57	5.77
1922.9	4.76	4.76
1925.7	4.56	4.39
1928.4	4.37	5.54
1931.2	4.24	5.24
1933.9	4.34	4.34
1936.6	4.37	4.28
1939.4	4.54	4.15
1942.1	4.19	4.04
1944.8	4.13	3.83
1947.6	4.2	3.98
1950.3	4.11	4.05
1953	4.19	3.93
1955.7	4.22	4.06
1958.4	4.39	4.17
1961.2	4.47	4.09
1963.9	4.42	4.15
1966.6	4.39	4.13
1969.3	4.39	4.09
1972	4.4	4.19
1974.7	4.45	4.18
1977.4	4.49	4.2
1980.1	4.53	4.33
1982.8	4.61	4.4
1985.4	4.69	4.41
1988.1	4.74	4.5
1990.8	4.85	4.58
1993.5	4.99	4.68
1996.2	5.11	4.89
1998.8	5.31	5.08
2001.5	5.64	5.33
2004.2	5.93	5.64
2006.9	5.96	5.71
2009.5	5.92	5.7
2012.2	5.92	5.61
2014.8	5.94	5.61
2017.5	5.94	5.58
2020.2	5.87	5.5
2022.8	5.76	5.5
2025.4	5.73	5.49
2028.1	5.72	5.45
2030.7	5.73	5.44
2033.4	5.77	5.52
2036	5.79	5.54
2038.7	5.82	5.53
2041.3	5.85	5.54
2043.9	5.88	5.62
2046.5	5.94	5.66
2049.2	6.04	5.72
2051.8	6.07	5.85
2054.4	6.06	5.87
2057	6.07	5.8
2059.6	6.06	5.82
2062.2	6.02	5.86
2064.9	6.03	5.85
2067.4	6.06	5.78
2070.1	5.99	5.78
2072.6	5.96	5.76
2075.2	6	5.72
2077.8	6.02	5.73
2080.4	6.05	5.74
2083	6.1	5.73
2085.6	6.14	5.79
2088.2	6.16	5.86
2090.8	6.21	5.93
2093.4	6.27	5.95
2095.9	6.34	6.04
2098.5	6.36	6.06
2101.1	6.4	6.14
2103.6	6.5	6.25
2106.2	6.59	6.33
2108.8	6.72	6.43
2111.3	6.85	6.53
2113.9	6.93	6.63
2116.4	7.02	6.71
2119	7.12	6.79
2121.5	7.19	6.88
2124.1	7.24	6.92
2126.6	7.28	6.96
2129.2	7.29	6.95
2131.7	7.33	6.95
2134.2	7.32	7.01
2136.8	7.31	7.05
2139.3	7.36	7.04
2141.8	7.39	7.12
2144.3	7.43	7.19
2146.9	7.5	7.2
2149.4	7.59	7.19
2151.9	7.66	7.26
2154.4	7.72	7.42
2156.9	7.8	7.48
2159.4	7.89	7.52
2161.9	7.95	7.59
2164.4	7.98	7.68
2166.9	8.04	7.71
2169.4	8.08	7.71
2171.9	8.09	7.7
2174.4	8.06	7.68
2176.9	7.99	7.68
2179.4	7.95	7.63
2181.9	7.87	7.55
2184.4	7.84	7.48
2186.8	7.84	7.48
2189.3	7.83	7.47
2191.8	7.77	7.46
2194.3	7.81	7.42
2196.7	7.84	7.43
2199.2	7.81	7.45
2201.6	7.76	7.45
2204.1	7.8	7.44
2206.6	7.82	7.44
2209	7.81	7.48
2211.5	7.8	7.49
2213.9	7.81	7.5
2216.4	7.86	7.49
2218.8	7.85	7.53
2221.2	7.82	7.54
2223.7	7.82	7.47
2226.1	7.79	7.47
2228.6	7.77	7.5
2231	7.75	7.44
2233.4	7.69	7.33
2235.8	7.64	7.35
2238.2	7.6	7.35
2240.7	7.56	7.28
2243.1	7.51	7.19
2245.5	7.48	7.13
2247.9	7.37	7.04
2250.3	7.3	6.97
2252.7	7.25	6.91
2255.1	7.18	6.81
2257.5	7.05	6.73
2259.9	6.93	6.7
2262.3	6.85	6.6
2264.7	6.77	6.49
2267.1	6.69	6.35
2269.5	6.64	6.29
2271.9	6.63	6.32
2274.2	6.59	6.27
2276.6	6.53	6.2
2279	6.51	6.15
2281.4	6.46	6.09
2283.8	6.39	6.05
2286.1	6.37	6.05
2288.5	6.32	6.03
2290.8	6.29	5.99
2293.2	6.28	6.02
2295.6	6.25	6.04
2297.9	6.19	5.97
2300.3	6.17	5.92
2302.6	6.13	5.81
2305	6.05	5.75
2307.3	6.06	5.8
2309.6	6.06	5.78
2312	6.03	5.78
2314.3	6.02	5.67
2316.6	6.04	5.7
2319	6.05	5.74
2321.3	6	5.69
2323.6	5.99	5.6
2325.9	5.92	5.63
2328.3	5.88	5.6
2330.6	5.88	5.55
2332.9	5.83	5.68
2335.2	5.82	5.67
2337.5	5.85	5.44
2339.8	5.86	5.45
2342.1	5.78	5.51
2344.4	5.74	5.51
2346.7	5.76	5.54
2349	5.77	5.51
2351.3	5.77	5.48
2353.6	5.72	5.41
2355.9	5.76	5.42
2358.2	5.8	5.51
2360.4	5.86	5.62
2362.7	5.96	5.71
2365	6.07	5.7
2367.3	6.21	5.82
2369.5	6.39	5.95
2371.8	6.48	6.1
2374.1	6.44	6.19
2376.3	6.38	6.12
2378.6	6.32	6.04
2380.9	6.29	5.92
2383.1	6.16	5.75
2385.4	5.98	5.6
2387.6	5.8	5.5
2389.9	5.61	5.36
2392.1	5.52	5.21
2394.3	5.47	5.08
2396.6	5.37	5.1
2398.8	5.24	5.03
2401	5.23	4.97
2403.3	5.31	4.9
2405.5	5.21	4.92
2407.7	5.06	4.91
2409.9	5.01	4.93
2412.2	5.05	4.89
2414.4	5.16	4.78
2416.6	5.17	4.7
2418.8	5.06	4.54
2421	4.87	4.43
2423.2	4.87	4.43
2425.4	4.79	4.56
2427.6	4.64	4.74
2429.8	4.74	4.62
2432	4.81	4.51
2434.2	4.76	4.59
2436.4	4.74	4.44
2438.6	4.72	4.36
2440.8	4.7	4.49
2442.9	4.6	4.47
2445.1	4.58	4.27
2447.3	4.73	4.46
2449.5	4.8	4.59
2451.6	4.72	4.38
2453.8	4.55	4.11
2456	4.35	3.99
2458.1	4.2	3.79
2460.3	4.07	3.8
2462.4	4.06	3.82
2464.6	4.04	3.89
2466.8	3.88	3.88
2468.9	3.94	3.81
2471.1	4.12	3.74
2473.2	4.18	3.71
2475.3	4.13	3.85
2477.5	4.01	3.95
2479.6	4	3.93
2481.7	4.24	3.7
2483.9	4.69	4.04
2486	4.87	4.2
2488.1	5.3	4.55
2490.2	5.48	4.81
2492.4	4.37	3.83
2494.5	3.58	3.58
2496.6	4.45	4.85
2498.7	4.82	4.57
2500.8	4.51	3.8
2502.9	4.33	3.98
2505	4.63	4.25
2507.1	4.86	4.29
2509.2	4.82	3.99
2511.3	5.3	4.55
2513.4	5.96	4.68
2515.5	6.54	7.01
